# Supplementary material for: Differential gene expression of tumor-infiltrating CD33+ myeloid cells in advanced- versus early-stage colorectal cancer
Source: Cancer Immunol Immunother. 2020 Sep 30;70(3):803–15. doi: 10.1007/s00262-020-02727-0 (PMC7906947; doi:10.1007/s00262-020-02727-0)
Supplement: Supplementary file 2 — Supplementary file2 (XLSX 307 kb) [file 262_2020_2727_MOESM2_ESM.xlsx]

## Sheet: II vs I
Name	Log₂ fold change	Fold change	P-value
NMUR2	10.9117	1926.39	1.82276e-06
OPN1LW	10.5083	1456.53	4.85722e-06
PRAC1	9.74455	857.833	1.2349e-12
NPSR1	9.46632	707.369	5.17391e-05
CRNN	8.57554	381.5	0.000296025
SPATA31A3	8.47785	356.522	0.000215227
TM4SF4	8.0477	264.606	1.53933e-09
INO80B-WBP1	7.89023	237.244	0.000338131
KIR3DL3	7.87137	234.163	0.000850731
OCA2	7.68433	205.691	8.54834e-07
PRR36	7.56919	189.912	0.00137811
IFNA16	7.50786	182.008	0.0014689
OR6Y1	7.50677	181.871	0.00156178
MBD3L2	7.42492	171.84	0.00220029
ELOA3B	7.30849	158.517	4.09818e-05
TBC1D3	7.30364	157.984	8.62496e-08
PRAMEF14	7.25809	153.075	8.29165e-07
PSG3	7.2145	148.519	0.00296707
C12orf71	7.1479	141.819	0.00206361
OR5D14	7.07169	134.521	0.00352693
LGALS7B	7.02074	129.854	0.00377713
KRTAP16-1	7.01303	129.161	0.00307356
RAB6C	7.00655	128.583	0.00304499
DEFB125	6.99281	127.363	0.00302971
DEFA6	6.92709	121.692	3.84688e-05
HEPACAM	6.9131	120.518	0.00426068
UGT2A2	6.87099	117.05	1.38193e-05
GPR151	6.8561	115.848	0.00461555
KRTAP4-16	6.83839	114.436	0.000167099
TRIM43	6.83753	114.368	0.00338705
AC055811.2	6.79673	111.179	0.00507824
MS4A18	6.77681	109.654	0.000112435
AC006486.1	6.76833	109.011	0.00388271
BIRC8	6.6701	101.836	0.00604642
KIR3DL2	6.62512	98.7097	4.61263e-08
PDIA2	6.55939	94.3137	1.64961e-05
DIRC1	6.5312	92.4885	0.00710619
CNTNAP3C	6.5312	92.4885	0.0071111
S100G	6.45636	87.8129	0.00780449
PABPC4L	6.45636	87.8129	0.00781646
GRXCR1	6.45636	87.8129	0.00782635
UGT2A1	6.45636	87.8129	0.007833
PRAMEF6	6.44384	87.0539	5.20466e-05
SLC25A52	6.42165	85.7256	0.000464103
NUTM2E	6.41369	85.2539	1.13364e-05
GZMH	6.39684	84.2636	4.08591e-11
LRRC71	6.3774	83.1357	0.00856401
OR2T10	6.3774	83.1357	0.0085721
CARTPT	6.3774	83.1357	0.00857875
SPANXD	6.3774	83.1357	0.00858129
EDDM3B	6.33846	80.9222	0.00786969
USP17L4	6.29382	78.4566	0.00954065
PRICKLE4	6.29382	78.4566	0.00955181
SERPINB3	6.24161	75.668	0.000706214
AGTR2	6.23494	75.3187	0.000397161
OR5M1	6.22657	74.8831	0.00911832
TCEAL6	6.20948	74.0014	0.000176862
TNFRSF13B	6.20654	73.8509	6.37958e-05
G6PC	6.20507	73.7756	0.0106771
AC010323.1	6.17001	72.0042	0.0106722
IL3	6.10527	68.8446	0.000513678
GZMM	6.08506	67.8867	2.62884e-07
PRAMEF20	6.04435	65.998	0.000284462
TDO2	6.0412	65.8542	0.00903382
ERVW-1	6.03315	65.4877	0.011416
CLEC18B	6.03315	65.4877	0.0114188
FGFBP2	6.02009	64.8976	0.000798139
APOL5	6.00912	64.4058	0.0132659
TTC16	5.97498	62.8997	1.12315e-05
DKK1	5.97132	62.7403	0.00110693
OR51E2	5.93061	60.9947	0.000411965
UMOD	5.92561	60.7835	0.0130207
ZNF365	5.91957	60.5298	0.000107602
OR7G1	5.91842	60.4814	0.00155619
NPTXR	5.90005	59.7162	0.0151252
FOXD1	5.88824	59.2292	1.04469e-05
SLC35G4	5.87978	58.8829	1.63572e-05
DTHD1	5.86938	58.4602	1.48098e-08
POM121L2	5.84393	57.4379	0.000600767
KRT9	5.80925	56.0737	0.0150083
DUXB	5.79253	55.4276	0.0144664
ABCG5	5.78691	55.2118	0.000643211
IFNE	5.78195	55.0227	0.0166322
LRAT	5.78195	55.0227	0.0166383
OR8K5	5.78195	55.0227	0.016661
OR4D5	5.78195	55.0227	0.0166659
EDA2R	5.78195	55.0227	0.016686
ECSCR	5.78181	55.0172	0.0165041
KLK12	5.69016	51.6307	9.68248e-05
TMEM132B	5.69008	51.6281	0.000234275
GJA8	5.68773	51.5438	4.81032e-05
PEG10	5.68571	51.4718	0.000265625
GZMA	5.65481	50.3812	1.14699e-09
KRTAP5-11	5.65318	50.3243	0.0188857
KRT4	5.65318	50.3243	0.0188949
AL359922.1	5.65318	50.3243	0.0189002
OR4K13	5.65296	50.3164	0.000455426
MYH6	5.63852	49.8154	0.0176859
OR4D1	5.63698	49.7623	5.26342e-05
OR2M7	5.63008	49.5249	0.00207195
CT45A3	5.62842	49.468	0.000364163
OR2T3	5.5978	48.4289	0.000297037
OR7D4	5.58127	47.8773	0.000185285
SLC5A12	5.5724	47.584	0.0170101
BHMT2	5.56608	47.3759	0.00305524
OR5L1	5.53105	46.2392	0.00200509
PIH1D3	5.5258	46.0714	0.0184154
KLK7	5.52382	46.0083	0.00124469
TEX13C	5.51546	45.7422	0.00194284
CFAP77	5.51159	45.6198	0.0218905
OR7A10	5.51159	45.6198	0.021928
USP17L22	5.49184	44.9995	8.5412e-06
RFX6	5.48037	44.6432	0.000206125
SMR3B	5.46817	44.2672	0.00292713
WNT10A	5.42177	42.8662	0.0199309
RBP3	5.4123	42.5859	0.00323139
ST8SIA2	5.39426	42.0565	0.000669456
GZMK	5.35544	40.94	1.64579e-08
SULT6B1	5.3543	40.9077	0.0251777
KCNIP4	5.3543	40.9077	0.0252005
CRTAC1	5.3543	40.9077	0.0252571
GH2	5.3543	40.9077	0.0253006
HAO1	5.34305	40.59	0.000925323
FLG2	5.3307	40.2438	0.00386335
PCDHA5	5.32109	39.9769	0.00112524
GJB6	5.30793	39.6138	0.0031158
ANKRD53	5.3057	39.5526	0.0186033
OR5T3	5.29918	39.3741	0.00110841
TMEM215	5.29652	39.3016	0.00044592
OR1N2	5.27979	38.8486	0.000815966
OR51E1	5.27887	38.8238	4.76148e-05
TIGIT	5.27859	38.8163	5.7273e-08
AC068775.1	5.27498	38.7194	8.69207e-06
OR5P2	5.25348	38.1466	0.0237994
HNRNPCL3	5.25308	38.1359	5.73998e-05
CD3G	5.2442	37.9019	2.02855e-08
JPH3	5.2152	37.1476	0.0256086
OPN1MW	5.21183	37.0609	0.00190976
MS4A8	5.20588	36.9084	2.48759e-06
PCDHGA5	5.2026	36.8246	0.00446271
ERVMER34-1	5.18339	36.3376	0.000384274
PPP2R2C	5.17735	36.1857	0.0295651
IZUMO3	5.17735	36.1857	0.0295828
ART5	5.17735	36.1857	0.0295922
OR6T1	5.17735	36.1857	0.0296648
CSHL1	5.17735	36.1857	0.0297026
F9	5.17735	36.1857	0.0297265
ADGRF2	5.17185	36.0482	0.00705788
MC2R	5.1716	36.0417	0.00650562
BRINP2	5.1716	36.0417	0.00653295
KRTAP5-7	5.14464	35.3746	0.0308531
CACNA1B	5.1398	35.2561	0.0050722
AC010522.1	5.13275	35.0842	0.0270885
HRNR	5.12882	34.9887	2.51172e-05
TRIM64B	5.12285	34.8443	9.30196e-06
ARL13A	5.12085	34.7961	0.00311805
GAGE1	5.10849	34.4992	0.00372289
TBC1D3C	5.10826	34.4937	9.61643e-05
RAET1G	5.10768	34.4798	0.000266578
LMNTD1	5.10464	34.4072	0.00248133
HEATR9	5.08791	34.0106	8.75271e-05
OR2H2	5.07938	33.81	0.0259679
FRG2C	5.0773	33.7613	0.0289047
ADIG	5.07063	33.6056	0.00587352
USP17L2	5.07003	33.5915	0.00545948
ZNF683	5.05844	33.3229	1.90155e-07
DCAF8L1	5.04471	33.0073	0.00242301
DGKK	5.03969	32.8926	0.0025789
PYHIN1	5.03716	32.835	3.4667e-07
COX7B2	4.975	31.4502	0.0353602
TAS2R3	4.975	31.4502	0.0354123
ZAR1L	4.975	31.4502	0.0354573
METTL21C	4.975	31.4502	0.0354845
CASP14	4.975	31.4502	0.0355202
MIOX	4.975	31.4502	0.0355673
ESX1	4.975	31.4502	0.0356177
RTL4	4.975	31.4502	0.0356656
KLRC3	4.97416	31.4319	1.96683e-09
GYPA	4.96754	31.2881	0.00614923
AC114267.1	4.96535	31.2406	0.000877099
VCX3A	4.96265	31.1823	7.22375e-05
CST9	4.95241	30.9617	0.00847533
KIR2DS4	4.95181	30.9488	0.000805028
SLC30A8	4.93641	30.6202	0.00253722
ELOA2	4.93582	30.6077	0.00321463
NOTUM	4.92096	30.2939	0.0323839
MAPT	4.91345	30.1368	0.000552684
BRINP3	4.90314	29.9221	0.0295746
CR589904.2	4.90249	29.9087	0.032402
ACRV1	4.898	29.8156	0.00347035
TRIM6-TRIM34	4.88899	29.63	0.0399696
PTPRT	4.8723	29.2893	0.000818866
KIR3DL1	4.86955	29.2334	0.00191463
SYNM	4.86506	29.1427	0.000177035
OR13C3	4.85847	29.0098	0.00267837
PADI3	4.85706	28.9815	0.0355492
ADRA1B	4.85706	28.9815	0.0355752
SCGB2A1	4.85706	28.9815	0.0355857
DLK1	4.85109	28.8618	0.0350746
OR5H15	4.85109	28.8618	0.0350946
SNTN	4.85077	28.8554	0.00898897
KLRC2	4.84655	28.7712	1.63727e-07
GABRP	4.84213	28.6832	0.0114066
OR5K2	4.80534	27.961	0.00224183
KRTAP29-1	4.80208	27.8978	0.0387389
AL590132.1	4.79798	27.8186	0.000855187
DUX4	4.79314	27.7256	0.00255841
OR6A2	4.78579	27.5845	0.0381545
DYNLRB2	4.78179	27.5082	0.00737837
TBC1D3D	4.77436	27.3668	8.89214e-05
C1orf100	4.7646	27.1823	0.0346519
DEFA5	4.75247	26.9547	0.000754757
PPP2R2B	4.75054	26.9188	2.45775e-06
AHSG	4.74789	26.8693	0.00403877
FMO2	4.74639	26.8414	0.0130473
CSN2	4.73854	26.6958	0.0444343
EFCAB1	4.73854	26.6958	0.0444503
CRH	4.73854	26.6958	0.0444662
TEX49	4.73854	26.6958	0.0444965
KRTAP2-4	4.73854	26.6958	0.0445732
AC004805.1	4.73854	26.6958	0.0446377
KRTAP6-1	4.73854	26.6958	0.04472
HIST1H4K	4.73622	26.6529	0.0459962
ZNF280A	4.72873	26.5149	0.012246
GOLGA6L22	4.72786	26.4988	8.76117e-05
DSG1	4.71762	26.3115	0.000395211
OR2G2	4.71058	26.1834	0.00505987
OR11H6	4.70183	26.025	0.0124815
IGSF1	4.68854	25.7864	0.00320037
CCL5	4.65273	25.1542	1.26313e-07
HTR1F	4.64844	25.0795	0.0390043
S1PR5	4.6438	24.999	0.014847
FAM155B	4.6438	24.999	0.0148506
KLRC4	4.64094	24.9495	3.97374e-05
TRIM51GP	4.62592	24.6912	0.00454566
EOMES	4.61406	24.4889	7.51895e-07
OR2AG1	4.60933	24.4088	0.00984056
WFDC8	4.5952	24.171	0.0456126
CILP	4.5952	24.171	0.0456153
OR51T1	4.5952	24.171	0.0456256
VTCN1	4.58597	24.0167	0.0440851
AGTR1	4.5809	23.9325	0.0410048
CT47A12	4.56963	23.7462	0.00204379
OR5M3	4.56224	23.625	0.00366762
PLPPR4	4.55202	23.4582	0.00840064
NANOGP8	4.54892	23.4078	0.0034407
CHODL	4.5462	23.3637	0.00378075
GABRR3	4.54409	23.3295	0.0091852
PLIN1	4.53273	23.1466	0.0161087
TRPC5	4.53273	23.1466	0.0161681
FAM133A	4.53072	23.1144	0.00108527
CDH6	4.52162	22.9691	0.00342374
CD3D	4.514	22.8481	5.23522e-07
TYR	4.51075	22.7966	0.00160633
REG4	4.50999	22.7847	0.00112086
PCP4L1	4.5078	22.7501	0.0493814
IL17RD	4.5078	22.7501	0.0494671
TPPP	4.5078	22.7501	0.0494909
BLID	4.50643	22.7285	0.016401
SOX2	4.50643	22.7285	0.0164131
NPW	4.49177	22.4987	0.00585829
NLRP9	4.4895	22.4633	0.00158167
ANKRD62	4.47924	22.3041	0.00461685
HOXC13	4.46589	22.0986	0.018427
DLX6	4.45178	21.8836	0.00229845
MRGPRX1	4.44449	21.7733	0.00983452
OR4F15	4.43547	21.6376	0.0102048
FOXF2	4.43034	21.5608	0.00720525
TM4SF20	4.42003	21.4073	0.000370056
ODF3L1	4.41711	21.364	0.00168607
ETNPPL	4.40165	21.1363	0.00690891
OR4P4	4.39767	21.0781	0.0193743
SH2D1A	4.38908	20.9529	3.72631e-05
CT45A6	4.38632	20.9129	0.0125212
OR9G4	4.3828	20.8619	0.00322784
NLGN4X	4.37354	20.7285	0.000162057
ZNF80	4.37009	20.679	0.0121546
INSL5	4.36965	20.6726	0.0176774
OR2D3	4.36535	20.6112	0.00955537
KCNJ16	4.36242	20.5693	0.00762876
COLEC10	4.34956	20.3868	0.00582325
SRPX	4.34934	20.3836	0.00144595
RHOXF2B	4.34921	20.3817	0.000816237
AC008758.6	4.34153	20.2736	0.0495895
FLG	4.33883	20.2357	2.23617e-05
GP5	4.3344	20.1736	0.0181197
KCNK15	4.33396	20.1674	0.00152195
IL5	4.326	20.0565	4.32701e-05
ADGRF5	4.32416	20.031	0.00428892
NGF	4.31853	19.953	0.0135381
SLC34A2	4.31291	19.8753	0.0184102
CD160	4.30924	19.8249	0.0009105
KLK8	4.3031	19.7407	0.00305597
SPATA31A5	4.28192	19.453	0.000345307
BDNF	4.27969	19.423	0.000480042
TCEAL2	4.27414	19.3484	0.00220829
GAL3ST1	4.26582	19.2371	0.00649575
PRF1	4.24725	18.9911	5.71296e-07
SPON1	4.24647	18.9808	0.00312325
PRSS48	4.24482	18.9591	0.0147671
C11orf88	4.23962	18.891	0.011711
OR2M2	4.23587	18.8419	0.00458326
IFNA4	4.23173	18.7879	0.00594839
USP17L11	4.22906	18.7531	2.70875e-05
PRAMEF4	4.22495	18.6998	0.010889
AF196969.1	4.19937	18.3712	0.013148
NDST4	4.19929	18.3701	0.00813156
DNAJC6	4.19313	18.2919	0.00338828
AC084121.6	4.18474	18.1858	0.0179249
DENND2A	4.183	18.1638	0.00365046
DRAXIN	4.18207	18.1521	0.00200307
APCS	4.18087	18.137	0.0163566
PPP1R2C	4.18087	18.137	0.016357
TMPRSS12	4.1766	18.0835	0.025812
ZNF99	4.17203	18.0263	0.000261741
KCNK9	4.16579	17.9485	0.0154305
LEMD1	4.16526	17.9419	0.00318478
VEGFC	4.14657	17.7109	0.00987837
FSHR	4.14174	17.6518	0.00428852
MEOX1	4.13924	17.6211	0.0279389
NNMT	4.1389	17.6171	0.000285617
AC084121.8	4.13825	17.6092	0.0139341
SHCBP1L	4.1344	17.5621	0.0204933
OR12D3	4.13183	17.531	0.00360987
ASPN	4.12799	17.4844	0.00826456
CSNK1A1L	4.12639	17.4649	0.00408628
TGFBR3	4.1112	17.282	4.96378e-06
TPH2	4.10998	17.2674	0.0237504
PPP1R3A	4.10126	17.1633	0.00450317
PTHLH	4.09288	17.064	0.00675259
PCDHGA2	4.0911	17.043	0.0275241
C7orf33	4.0911	17.043	0.027539
MS4A5	4.08523	16.9737	0.0112303
LRRC3B	4.08135	16.9281	0.0103001
CD28	4.07676	16.8744	0.00189389
VHLL	4.07492	16.8528	0.0292212
TNN	4.07393	16.8413	0.00043233
HS3ST4	4.06833	16.7761	0.0255004
SOX6	4.06259	16.7094	0.00131321
TRIM9	4.06244	16.7077	0.00973237
KLHL4	4.06133	16.6949	0.00317945
MYOM3	4.05161	16.5827	0.0120766
ITIH5	4.04125	16.464	0.00599929
NPY5R	4.03634	16.4082	0.0184449
AADACL3	4.03488	16.3916	0.0301219
KIR2DL1	4.03051	16.3419	0.0022002
FAM71A	4.01696	16.1892	0.00484459
MAGEB2	4.0103	16.1147	0.0306053
C9orf57	4.0103	16.1147	0.0306369
GFPT2	4.009	16.1001	0.0113892
PARD6G	4.00269	16.0299	0.000845241
OR10Z1	3.99998	15.9997	0.00771802
EPHA3	3.99841	15.9824	0.00867614
OR13C2	3.99346	15.9276	0.00842249
HTR2C	3.99234	15.9153	0.0107249
ITK	3.99096	15.9001	9.74776e-06
SAMD3	3.98842	15.8721	4.94634e-06
IFNG	3.98129	15.7938	0.000541676
REP15	3.98097	15.7903	0.00127019
NLRP8	3.97402	15.7145	0.0159669
DGKB	3.97263	15.6993	0.0241664
CD96	3.97122	15.684	3.5068e-05
GPR1	3.97024	15.6733	0.0135627
SLC35F4	3.96884	15.6581	0.0238051
NEFL	3.96491	15.6155	0.00362217
USP17L17	3.96459	15.6121	0.00311046
NHLH2	3.95126	15.4685	0.0321234
PCDHGB3	3.95126	15.4685	0.0321471
OR9K2	3.95126	15.4685	0.0321507
FIGN	3.95032	15.4584	0.00595216
KIRREL1	3.9488	15.4422	0.0136478
ADH7	3.94137	15.3628	0.0281787
OR6K3	3.93934	15.3412	0.0069411
MYF6	3.93842	15.3314	0.0121365
PDE11A_2	3.93808	15.3278	0.0217882
PDZRN4	3.93695	15.3158	0.0257425
METTL11B	3.93446	15.2894	0.019434
HPSE2	3.93446	15.2894	0.0195963
TAS2R20	3.93293	15.2731	0.0107641
KRTAP3-2	3.93267	15.2704	0.0218102
FCRL3	3.92937	15.2355	0.000338523
GNG11	3.92596	15.1996	0.0134124
GPR158	3.90994	15.0317	0.00708813
NKX2-5	3.90626	14.9934	0.0163081
GAGE10	3.90516	14.982	0.00417547
KIAA1549L	3.90059	14.9346	0.00604694
ASIC5	3.89473	14.8741	0.0139069
OR4F21	3.88448	14.7688	0.000471911
KLRD1	3.88354	14.7592	4.35841e-05
TMEM132C	3.88267	14.7502	0.029198
DACH2	3.87778	14.7004	0.00898441
CNR1	3.87741	14.6966	0.0365139
RGS22	3.87741	14.6966	0.0366009
ZFAT	3.87454	14.6674	0.000107644
HNRNPCL1	3.87406	14.6625	0.00288961
TRIM49C	3.86358	14.5564	0.00248844
PAPPA2	3.85433	14.4633	0.00970848
C10orf90	3.85139	14.4339	0.017793
ATP1B4	3.84823	14.4023	0.0322941
GOT1L1	3.84639	14.3839	0.00983985
KCNU1	3.84457	14.3659	0.0288498
FGF5	3.84301	14.3503	0.0113865
PDGFD	3.84182	14.3384	0.00781719
SYNPR	3.82922	14.2138	0.0252867
MAGEA10	3.82818	14.2036	0.0145149
NUGGC	3.82333	14.1559	0.00656626
PON1	3.82196	14.1424	0.0104165
SLC26A9	3.81875	14.111	0.0224043
SLC2A2	3.81636	14.0877	0.0067766
THSD7B	3.81478	14.0722	0.0011646
ZNF728	3.81437	14.0682	0.000646169
GABRA3	3.80852	14.0113	0.00300767
XCL2	3.80617	13.9885	0.000280175
TP53TG3D	3.80349	13.9625	0.00572122
RBM20	3.79914	13.9205	0.00432869
KCNV1	3.79599	13.8902	0.0390579
FRZB	3.79326	13.8639	0.00856678
LHX2	3.79064	13.8388	0.0157308
KRTAP3-3	3.79047	13.8371	0.0140865
TRAM1L1	3.78778	13.8113	0.00358486
TRIML1	3.7853	13.7876	0.0151697
SPANXN2	3.77789	13.7169	0.00908677
OR2T8	3.76621	13.6064	0.0317452
GRIN2A	3.74984	13.4529	0.00509374
POTEI	3.74867	13.4419	0.00857747
FBLN5	3.74838	13.4393	0.00600896
OR8H2	3.74823	13.4378	0.00988646
OR9G1	3.74396	13.3981	0.0150684
HSPA2	3.74389	13.3975	5.76435e-06
RNASE13	3.74286	13.3879	0.0298197
ELOVL4	3.74249	13.3845	0.0108242
FOXD4L3	3.74129	13.3734	0.00397104
NR1H4	3.74025	13.3637	0.0129585
OR51A7	3.73931	13.355	0.00663741
OR11A1	3.7385	13.3475	0.0265241
HCN1	3.73829	13.3455	0.00509563
RAET1L	3.73512	13.3163	0.0287571
HOXC6	3.7331	13.2977	0.030717
TSBP1	3.73035	13.2724	0.00081969
KLHL32	3.72907	13.2605	0.00839397
PGR	3.72634	13.2355	0.0123307
POTEB2	3.723	13.2049	0.00886703
AC008982.1	3.72205	13.1962	0.0379552
ATP6V1G3	3.71971	13.1748	0.0364279
IBSP	3.71224	13.1068	0.0195186
SPATA4	3.70659	13.0555	0.0268909
DSPP	3.70513	13.0423	0.00150218
ADH1A	3.70366	13.029	0.0244661
TAF1L	3.70197	13.0138	0.00891706
KRT6A	3.70085	13.0037	0.0044542
FOXI3	3.70019	12.9977	0.0439695
ENPP7	3.70019	12.9977	0.0440081
POTEA	3.70019	12.9977	0.0440503
RERGL	3.70019	12.9977	0.0441299
GREB1	3.69759	12.9743	0.027391
PCDHGA6	3.6908	12.9134	0.0204311
SNTG1	3.67925	12.8104	0.0124228
INMT-MINDY4	3.67907	12.8089	0.0224672
TAAR8	3.67816	12.8007	0.0281995
F2R	3.6779	12.7985	0.00145235
RADX	3.67704	12.7909	0.00029371
TRPC4	3.67366	12.7609	0.00726307
C22orf42	3.67361	12.7605	0.0143209
KIAA0895	3.67217	12.7477	0.01171
OLIG3	3.66861	12.7163	0.011143
PVRIG	3.66743	12.7059	0.00149156
TMEM145	3.66625	12.6955	0.0330284
TFF2	3.66301	12.667	0.00510512
KIR2DL4	3.66254	12.6629	3.11182e-05
NPY1R	3.65833	12.6261	0.00488741
TERB1	3.65618	12.6073	0.0204888
GAGE13	3.65294	12.5789	0.0013585
CLDN11	3.64931	12.5474	0.00859324
FASLG	3.64743	12.531	0.0121577
SPINK4	3.64356	12.4974	0.00168401
PDLIM3	3.64355	12.4973	0.00898328
CACNG2	3.64184	12.4826	0.00186817
FAM47C	3.63276	12.4042	0.0422101
KIR2DL3	3.62892	12.3713	0.0128473
PCSK1	3.62538	12.3409	0.00342434
KLHL14	3.62372	12.3267	0.0405166
FAM83A	3.62372	12.3267	0.0405831
DIO2	3.62233	12.3148	0.00862093
GP1BB	3.61823	12.2799	0.0331458
AK7	3.61462	12.2493	0.0272305
TRIM67	3.61416	12.2454	0.0234018
ANO3	3.61037	12.2132	0.0222137
IL37	3.60919	12.2032	0.0236912
SEMA3E	3.60694	12.1842	0.00457239
FSTL5	3.6051	12.1687	0.0154368
CLTRN	3.59602	12.0924	0.0200741
LRRC66	3.58151	11.9713	0.0205231
AGR3	3.57935	11.9534	0.00510078
ZPBP2	3.57613	11.9268	0.025888
RUNX1T1	3.5745	11.9133	0.0128132
MSLN	3.57299	11.9008	0.00043798
JSRP1	3.57003	11.8765	0.0228944
GLB1L3	3.56087	11.8013	0.0223839
PCDH19	3.55657	11.7661	0.0260609
HYAL1	3.55543	11.7569	0.00120877
FYB2	3.54851	11.7006	0.0440742
SH2D4B	3.54204	11.6482	0.0162891
TMEM232	3.5399	11.6309	0.0206418
MINAR2	3.53813	11.6167	0.0318266
CRTAM	3.53559	11.5963	6.61681e-05
PAX3	3.53405	11.5839	0.00436836
AC008977.1	3.53205	11.5678	0.00462296
ST6GALNAC5	3.52699	11.5274	0.0351138
TGM6	3.5242	11.5051	0.0453925
EFNA5	3.52212	11.4885	0.0271943
HIST1H1A	3.52165	11.4848	0.0111693
PKHD1	3.52105	11.48	0.00196452
PIWIL3	3.51485	11.4308	0.0238644
NOTO	3.51407	11.4246	0.035702
CAPN9	3.50978	11.3907	0.0105119
ZMAT4	3.50968	11.3899	0.0445283
TRDN	3.5088	11.3829	0.0285399
TBX21	3.5056	11.3577	0.00613317
SLC7A10	3.50452	11.3492	0.0209909
OR2Y1	3.49326	11.261	0.0352844
CARNS1	3.49259	11.2558	0.044446
OR2A1	3.49154	11.2475	0.00186456
AL162171.1	3.48761	11.217	0.00739327
ACTRT1	3.47715	11.1359	0.0306844
FGFR2	3.47298	11.1038	0.0186509
STC1	3.46978	11.0792	0.0345184
ZNF730	3.46884	11.072	0.0103412
ITGBL1	3.46851	11.0694	0.0270201
LCK	3.45429	10.9609	2.3725e-05
ATXN3L	3.45422	10.9603	0.0217232
TRPM8	3.45115	10.937	0.0177417
OR52A1	3.44776	10.9114	0.0266292
OR4F29	3.44612	10.8989	0.00126963
MOG	3.42942	10.7735	0.00903789
SLC6A15	3.42831	10.7652	0.00305125
KCNT2	3.42677	10.7538	0.0111989
SOX30	3.42377	10.7315	0.0084796
ARMH4	3.42353	10.7296	0.0104006
AKAP14	3.42083	10.7096	0.0285969
KRT25	3.42058	10.7077	0.0312392
CLEC14A	3.42	10.7034	0.0375423
CD27	3.41841	10.6916	0.000395822
LIPF	3.41421	10.6606	0.046436
SLC27A6	3.41141	10.6399	0.0401062
AC108941.2	3.41087	10.6359	0.0411052
OR4F3	3.40644	10.6033	0.00149477
LRRD1	3.39992	10.5555	0.021793
OR2M5	3.3997	10.5539	0.0431403
OR4F16	3.39912	10.5497	0.00123284
FNDC11	3.39031	10.4854	0.00798277
CYLC1	3.38395	10.4392	0.0193167
RTKN2	3.37833	10.3987	0.00109113
FAM57B	3.37365	10.365	0.0282414
C6orf118	3.3727	10.3582	0.0327522
ERICH3	3.37264	10.3577	0.00638965
LPA	3.37062	10.3433	0.000461526
ACSM2A	3.36953	10.3355	0.0500762
GZMB	3.35833	10.2556	6.84869e-05
MMP27	3.35746	10.2494	0.0180244
TP53TG3B	3.35694	10.2457	0.0126062
XKR3	3.35481	10.2305	0.00403658
SHISA9	3.34995	10.1961	0.0237856
KCNQ2	3.34974	10.1947	0.0352357
SYT10	3.34658	10.1723	0.0156985
C1QTNF2	3.34008	10.1266	0.0272261
OR4A15	3.33962	10.1234	0.0451366
GNLY	3.33368	10.0818	0.000393548
PANX3	3.33085	10.0621	0.0268998
AC009163.2	3.32723	10.0368	0.0298889
ADAMTS8	3.32547	10.0246	0.0314788
KLRC4-KLRK1	3.32416	10.0154	0.000679465
OR5H2	3.32223	10.0021	0.0411888
UNC80	3.31645	9.96208	0.00617141
GOLGA6D	3.31323	9.93992	0.0305738
FAM227B	3.31205	9.93175	0.00359571
TCP11X2	3.31162	9.92883	0.0273214
OR5R1	3.30888	9.90996	0.0395462
REG1B	3.30642	9.89306	0.0226435
CAMK4	3.29735	9.83107	0.0129895
CNTNAP3B	3.29717	9.82984	0.0016272
PAPPA	3.29263	9.799	0.0396481
PADI1	3.28968	9.77898	0.0482169
ADAM30	3.28931	9.77643	0.0172802
ARSJ	3.28878	9.77287	0.0164944
ALB	3.28668	9.75863	0.0204072
IZUMO2	3.28661	9.75816	0.0113501
HMCN1	3.28565	9.75169	0.00140378
ESRRB	3.28384	9.73946	0.0263618
TFAP2A	3.27656	9.6904	0.0200974
AC022384.1	3.27639	9.68931	0.00521177
CTNND2	3.27617	9.68778	0.0180457
ITGAD	3.27506	9.68034	0.000232041
FOXD4L4	3.27465	9.67764	0.0247173
WDR87	3.27135	9.65547	0.000440686
OR2T12	3.26915	9.6408	0.0273455
FGF12	3.26898	9.63966	0.0419072
CABS1	3.26749	9.62971	0.0483319
BHLHE22	3.26686	9.62549	0.0350371
Z83844.1	3.26298	9.59965	0.00915085
CFHR2	3.2616	9.59049	0.0249902
LIPI	3.26125	9.58811	0.0317852
MXRA5	3.25879	9.57177	0.0163071
OR2W1	3.25326	9.53521	0.0387516
ADAM32	3.25107	9.5207	0.014672
RNF133	3.24902	9.50722	0.0445282
STYK1	3.2465	9.49061	0.00728973
TSHZ2	3.24641	9.49004	0.0263741
FGF13	3.24422	9.47562	0.0268586
NLRP10	3.24019	9.4492	0.03588
TCN1	3.23127	9.39097	0.000400569
DNALI1	3.22781	9.36843	0.0191975
DSC3	3.22481	9.34896	0.00768665
TCAF2C	3.2215	9.32755	0.000879615
NEFM	3.21771	9.30309	0.00211171
SSX5	3.20691	9.23373	0.0461207
FGD1	3.20657	9.23153	0.0472703
NUTM2B	3.20576	9.22635	0.0333888
ESRRG	3.19918	9.18435	0.0131518
AMOTL1	3.19704	9.17075	0.0037144
TRPV6	3.19297	9.14491	0.0336404
OPRM1	3.19047	9.12909	0.0310558
NFATC4	3.18958	9.12347	0.0251479
TP53TG3	3.18931	9.12174	0.017388
KRTAP5-5	3.18915	9.12074	0.0446583
OR2AP1	3.18642	9.10351	0.0409954
CDH12	3.1861	9.10149	0.00132459
RASGRP1	3.17809	9.05106	0.00191574
MDGA2	3.17703	9.04446	0.0160347
TRIM61	3.17547	9.03464	0.00408356
KLK1	3.1693	8.9961	0.00228033
PTGES3L-AARSD1	3.16701	8.98183	0.0419869
KCNQ5	3.1653	8.9712	0.017138
CD3E	3.16312	8.95763	0.00628793
SYNE2	3.16035	8.94047	0.000563692
TP63	3.15908	8.93257	0.0276029
POSTN	3.15787	8.92513	0.0397947
SLC16A11	3.15513	8.90818	0.0203078
USP17L26	3.15381	8.90002	0.0116505
TNFAIP8L3	3.15295	8.89475	0.031416
APOB	3.15196	8.88864	0.00403206
TMPRSS7	3.14814	8.86515	0.041171
UGT1A7	3.14647	8.85486	0.0244378
TGM4	3.14488	8.84512	0.0245278
NR2F2	3.14103	8.82152	0.00140971
RXFP2	3.13944	8.8118	0.00456998
EPYC	3.13512	8.78546	0.0268934
CFHR4	3.12839	8.74458	0.0288168
PLXDC1	3.12733	8.73817	0.00841102
TRIM49D2	3.12676	8.73468	0.00374517
KIF5C	3.12278	8.71067	0.001684
PEX5L	3.1208	8.6987	0.0297404
PABPC5	3.11874	8.68628	0.0469246
BAAT	3.10813	8.62265	0.00569399
FAT3	3.10176	8.58468	0.018684
CHRNA4	3.10091	8.57963	0.0415757
STC2	3.09723	8.55775	0.0509388
KIF7	3.09712	8.5571	0.0322247
TRAT1	3.0936	8.53625	0.0107602
KCNA1	3.09075	8.5194	0.00577918
SCARA5	3.08872	8.50741	0.0257979
RBM11	3.08578	8.49011	0.0136139
APBA2	3.08547	8.48826	0.00823217
GJA1	3.07907	8.4507	0.0408005
VGLL3	3.07694	8.43823	0.0346468
LAG3	3.07198	8.40924	0.000481385
PRSS2	3.06898	8.39178	0.0234878
TXNDC2	3.06598	8.37437	0.00747922
USP17L25	3.06018	8.34074	0.0188827
MYCN	3.05875	8.3325	0.0425814
OR51C1P	3.05856	8.3314	0.0435021
MTUS2	3.05273	8.29782	0.00368933
ZFYVE28	3.05163	8.29146	0.00622836
OR5F1	3.05017	8.28307	0.0321688
NUTM1	3.04898	8.27625	0.0456029
TBX3	3.03887	8.21847	0.0100622
COBL	3.02898	8.16235	0.00811153
EPX	3.02892	8.16197	0.0317331
SYT14	3.02757	8.15433	0.0105471
CCDC121	3.02675	8.14974	0.003177
RGS7	3.02082	8.11629	0.0309716
HSPA1A	3.01781	8.09939	0.000157141
CD247	3.01751	8.09768	0.00091101
ANXA13	3.01439	8.08017	0.0109688
TRIM64C	3.00976	8.05432	0.0124327
SCART1	3.00972	8.05406	0.0213567
SPATA31A7	3.00334	8.01855	0.0103345
JCAD	3.00312	8.01734	0.0216966
ADAMTS3	3.00154	8.00856	0.0376611
PTPN13	2.99715	7.9842	0.000804698
MYO3A	2.99504	7.97252	0.0288351
F13B	2.99189	7.95514	0.0238862
DNASE2B	2.99047	7.94734	0.0277977
ZAP70	2.98656	7.9258	0.000518409
CLMP	2.98272	7.90476	0.0262593
NAV3	2.97642	7.87033	0.00633143
BRS3	2.97381	7.85607	0.0241228
TEX11	2.97134	7.84262	0.0349785
COL4A1	2.96156	7.78963	0.0294521
GOLGA8F	2.96103	7.7868	0.0360212
TEX50	2.95872	7.77436	0.036396
LRRC63	2.9557	7.75811	0.025353
PGLYRP2	2.94778	7.71558	0.0397135
DCDC1	2.94522	7.70191	0.0355685
POTEB3	2.93877	7.66757	0.0336222
JAKMIP1	2.93638	7.6549	0.00147353
PLXNA4	2.9359	7.65234	0.0328951
SCN1A	2.93575	7.65157	0.00468739
SI	2.93464	7.64564	0.0171145
USP2	2.93448	7.64482	0.0463723
DKK2	2.93301	7.63702	0.0157713
F8	2.93222	7.63286	0.00445279
SLC26A7	2.93058	7.62419	0.0239409
RASIP1	2.9279	7.61004	0.027566
GRIA3	2.92671	7.60373	0.0327692
TTC24	2.92451	7.59214	0.031163
ITGA1	2.92408	7.58991	0.000762178
TRPA1	2.92235	7.58078	0.0132425
C9orf24	2.91906	7.56355	0.00338863
ITPRID1	2.91548	7.5448	0.04862
KRT36	2.91452	7.53975	0.0277397
FCRL6	2.91296	7.53161	0.000513092
BMP4	2.91191	7.52613	0.00481384
SPDEF	2.90873	7.50955	0.0475666
ZNF70	2.90645	7.4977	0.0251518
SLCO1A2	2.90619	7.49638	0.0374781
NLRP7	2.90444	7.48729	0.00712531
SBSPON	2.90193	7.47428	0.0437288
FAM81B	2.89917	7.45995	0.0404386
SCN3A	2.89329	7.42962	0.0028643
DSC1	2.89269	7.42654	0.0460721
SIX1	2.88793	7.40206	0.0330937
AL445989.1	2.88483	7.38618	0.0339553
TENM1	2.88328	7.37824	0.0097471
TET1	2.88233	7.37338	0.0100004
ABCA13	2.88023	7.36267	0.00218379
CTCFL	2.87632	7.34273	0.0196908
TRPC3	2.87507	7.33636	0.0394016
TMEM255A	2.87059	7.31365	0.0225047
TENM3	2.86957	7.30849	0.0134264
KLRK1	2.86905	7.30586	0.000467526
CASTOR2	2.86832	7.30214	0.0265623
MBD3L2B	2.8636	7.27829	0.0506636
WDR31	2.8618	7.2692	0.0308576
CTSE	2.85748	7.24749	0.0360745
MAP2	2.85713	7.24573	0.017354
RCAN2	2.85661	7.24309	0.0252308
USP17L30	2.85282	7.22412	0.0245538
ERICH5	2.84912	7.2056	0.0164984
EDIL3	2.84871	7.20358	0.0385117
NRK	2.84123	7.16632	0.024153
BEND2	2.84114	7.16586	0.0400447
SLC10A5	2.83977	7.15904	0.042896
TCEAL5	2.83443	7.13259	0.0493564
NCR1	2.83328	7.1269	0.0238574
MYH1	2.83271	7.12411	0.0344123
GALNT13	2.83223	7.12176	0.0341809
LY9	2.81925	7.05795	0.00189759
LRRC4C	2.81224	7.02376	0.0395096
FXYD7	2.80215	6.97478	0.0096421
ZNF479	2.78477	6.89126	0.0152338
FGF9	2.7821	6.87853	0.0225843
NOX3	2.77288	6.83469	0.0418567
FAP	2.76746	6.80908	0.0255156
AL121768.1	2.7613	6.78007	0.00582192
ANKRD18B	2.75133	6.73338	0.0125456
ALDH3A1	2.75066	6.73025	0.0459455
COL5A2	2.7495	6.72484	0.00783546
CTAGE1	2.7445	6.70157	0.0127977
VCX	2.74203	6.69009	0.0408591
GRIA2	2.73296	6.64819	0.0364441
UGT2B15	2.73064	6.6375	0.0139858
WIPF3	2.72811	6.62589	0.0347009
C2orf70	2.72569	6.61478	0.0275542
RP1L1	2.72513	6.61221	0.0287026
FLRT2	2.72061	6.59151	0.036451
HIST1H2AJ	2.71837	6.58128	0.0112973
SLA2	2.71667	6.57352	0.0135848
ZNF709	2.70149	6.50474	0.0361234
LGI1	2.70107	6.50283	0.0472758
NKG7	2.68709	6.44013	0.000378986
GAGE2E	2.68601	6.43532	0.0149672
TMC1	2.68552	6.43314	0.0383761
SEMA3D	2.68142	6.41487	0.0278932
TP53TG3C	2.68023	6.40958	0.0446353
MMP20	2.66889	6.3594	0.0471734
NRXN1	2.66648	6.34879	0.0378588
CXCR6	2.66506	6.34255	0.0083622
USP17L24	2.66231	6.33048	0.0351117
RP1	2.65668	6.30581	0.00524487
GOLGA6C	2.65469	6.29712	0.0233066
MAEL	2.6517	6.28408	0.0380586
ICOS	2.63528	6.21297	0.0431922
LIN28B	2.63109	6.19496	0.0501667
PPM1E	2.62419	6.16537	0.0333067
SCML4	2.62172	6.15482	0.00595281
SGCE	2.61494	6.12598	0.00819329
PTGDR	2.60421	6.08058	0.0165685
MORN3	2.60023	6.06385	0.0135247
RDM1	2.60002	6.06294	0.0272708
RBFOX1	2.59927	6.05981	0.0353885
PCDH11X	2.59895	6.05844	0.0239906
LRRIQ1	2.59664	6.04877	0.0354538
NLRP14	2.5914	6.02683	0.0488452
AC048338.1	2.58508	6.00051	0.050343
B9D1	2.5744	5.95623	0.00224312
TEX15	2.57196	5.94617	0.0119621
GPR68	2.55883	5.8923	0.03005
MUCL3	2.55295	5.86835	0.00401195
IL18RAP	2.54862	5.85074	0.00179751
RAD51AP2	2.54739	5.84577	0.0461378
GRIN2D	2.53199	5.78368	0.0346145
SLIT2	2.53133	5.78105	0.0420808
TRPM3	2.53128	5.78086	0.031709
USP17L28	2.52355	5.74996	0.0435189
PDCD1	2.52275	5.74675	0.0323119
MUSK	2.52257	5.74604	0.0288292
DNAH12	2.52146	5.74163	0.0339289
PDGFRA	2.50642	5.68208	0.0251884
PAX6	2.50116	5.66141	0.0433656
HOXB13	2.50101	5.66083	0.0427421
ADAMTS20	2.49995	5.65665	0.0403575
ANKUB1	2.4889	5.61351	0.0367511
HOPX	2.48577	5.60131	0.0265427
XCL1	2.48568	5.60099	0.00647839
SEMG2	2.4763	5.5647	0.023807
NLRC3	2.47478	5.55884	0.0436964
PLEKHH2	2.47308	5.55229	0.0450347
KLRF1	2.46968	5.53919	0.015966
TDRD1	2.46717	5.52957	0.0464791
GAD1	2.4626	5.51208	0.0299927
HYDIN	2.46132	5.5072	0.0212762
RNF150	2.45806	5.49478	0.0414364
MALRD1	2.45614	5.48746	0.0208136
CPA6	2.45103	5.46806	0.0288191
THEMIS	2.4492	5.46114	0.0358598
KCNH5	2.4474	5.45431	0.0353965
SEC14L2	2.44377	5.44063	0.0231619
AFAP1L2	2.44205	5.43413	0.0236162
ADGB	2.44163	5.43254	0.0450636
UBASH3A	2.44006	5.42665	0.0215893
CORIN	2.43279	5.39937	0.0427247
NSG1	2.42792	5.38118	0.0163359
NUP210L	2.4272	5.3785	0.0258147
GDF15	2.42379	5.36578	0.00829488
KDELR3	2.41727	5.3416	0.0103159
CSMD3	2.41631	5.33802	0.0300139
ZNF630	2.41395	5.32932	0.0177296
CNTNAP3	2.40754	5.30569	0.0305123
PIH1D2	2.40165	5.28406	0.0448568
SGPP2	2.39477	5.25893	0.0113448
DDR2	2.39386	5.25563	0.0423961
VCAM1	2.38809	5.23464	0.0222574
NELL2	2.3845	5.22161	0.00513884
AR	2.37891	5.20143	0.0485465
BICDL1	2.37127	5.17397	0.0149844
CSMD1	2.37029	5.17044	0.0398962
GLI3	2.36161	5.13944	0.0347901
TNFRSF11B	2.36098	5.1372	0.00847976
GLIPR1L2	2.35027	5.0992	0.019012
GPR33	2.34387	5.07663	0.0397065
GPR171	2.3427	5.07252	0.00297677
YPEL1	2.33843	5.05751	0.00790392
RYR2	2.33823	5.05682	0.0257936
PLGLB2	2.33715	5.05304	0.0267514
CECR2	2.3338	5.04133	0.0451515
CFHR1	2.31497	4.97594	0.0273745
ZNF682	2.31171	4.9647	0.0366666
AGR2	2.30955	4.95727	0.0255303
KLRG1	2.3092	4.9561	0.00317934
TMEM25	2.30724	4.94934	0.0421576
CCDC168	2.27994	4.85656	0.00492372
GOLGA6A	2.26077	4.79248	0.0319271
TCHH	2.25788	4.78287	0.0242383
SLAIN1	2.25501	4.77337	0.0130141
ATP5MGL	2.24001	4.724	0.0493559
INTS2	2.23484	4.70709	0.016249
CRB1	2.23306	4.7013	0.0246228
SLC16A14	2.23153	4.6963	0.0507661
LRP2	2.22524	4.67587	0.0497969
SLC27A5	2.2158	4.64539	0.0121905
AQP3	2.20796	4.6202	0.00926353
HSPA1B	2.20713	4.61756	0.00411659
MUC1	2.20175	4.60037	0.0257753
CALD1	2.18635	4.55152	0.0330728
AL136454.1	2.18567	4.54939	0.0453176
ABCA10	2.17589	4.51864	0.0465292
DNAH8	2.17318	4.51017	0.0343551
ABCD2	2.17202	4.50654	0.0155159
TSPAN5	2.17151	4.50496	0.0106304
TAC3	2.17075	4.50258	0.0423374
ETS1	2.16639	4.48899	0.00989512
AC067968.1	2.1587	4.46512	0.022778
IKZF2	2.1569	4.45956	0.0330583
NEO1	2.15021	4.43893	0.023583
RGPD4	2.13869	4.40362	0.0348418
CCL1	2.13868	4.40358	0.035225
RPGRIP1L	2.13674	4.39766	0.0130182
MNS1	2.13322	4.38694	0.0214497
AC006518.7	2.13063	4.37907	0.0139559
NPIPB8	2.12908	4.37438	0.0422365
GOLGA6L6	2.12681	4.3675	0.0459991
NMNAT3	2.12574	4.36428	0.0501341
KLRC1	2.12461	4.36084	0.03767
ATP8B2	2.11663	4.3368	0.040723
FAM161B	2.10391	4.29872	0.0218938
TCEA3	2.09912	4.28449	0.0146475
CLEC9A	2.08868	4.25358	0.0365574
CTSW	2.08165	4.2329	0.0181927
PNLDC1	2.07379	4.20991	0.0456587
CARMIL2	2.07347	4.20898	0.0401493
MYBL1	2.06317	4.17905	0.0222923
STXBP1	2.04723	4.13312	0.0274183
DNAH6	2.02512	4.07026	0.0508752
PHLPP2	2.00065	4.00182	0.0349832
SKAP1	1.99766	3.9935	0.0113291
SIDT1	1.9894	3.97073	0.0276705
RPL36A-HNRNPH2	1.98421	3.95647	0.0456229
AC008554.1	1.96674	3.90884	0.0317583
GATA3	1.9612	3.89386	0.0505674
ANKRD6	1.95992	3.8904	0.0252384
ITPRIPL1	1.94544	3.85154	0.0168173
S100A14	1.9421	3.84266	0.0446686
PTPRCAP	1.93596	3.82634	0.0370938
YBEY	1.93451	3.82249	0.00151344
PIF1	1.91164	3.76238	0.0355989
PRKCQ	1.91133	3.76155	0.0411543
RELN	1.90563	3.74674	0.040303
SETBP1	1.90124	3.73534	0.0385917
KLF12	1.89978	3.73155	0.0493794
FFAR4	1.89027	3.70705	0.0332904
WHRN	1.86899	3.65277	0.0434356
SLC3A1	1.86794	3.6501	0.0479809
TOGARAM2	1.86495	3.64255	0.0162944
ZFP62	1.85953	3.62891	0.0188421
SYTL2	1.84209	3.58529	0.0276189
TC2N	1.82295	3.53805	0.0262579
PTPN4	1.82196	3.5356	0.015681
HIST1H2BF	1.82171	3.53501	0.0456838
LAMA2	1.81467	3.5178	0.0450273
IL12RB2	1.79131	3.46129	0.0394515
C12orf75	1.76527	3.39937	0.0156855
PATL2	1.76159	3.39072	0.016429
FAM86C1	1.75295	3.37047	0.0205573
PRKCH	1.74176	3.34443	0.018272
PARP15	1.72772	3.31203	0.0175022
PLAAT3	1.72275	3.30065	0.0032081
ITM2A	1.70968	3.27088	0.0198498
DNAJB1	1.69505	3.23789	0.0181582
KLRB1	1.69309	3.23348	0.0306864
RORA	1.6728	3.18833	0.0333061
CD2	1.66873	3.17935	0.0164584
RPS26	1.65727	3.15418	0.0307492
GADD45G	1.62114	3.07617	0.0411127
INPP4B	1.6124	3.05759	0.0383642
ARMC12	1.61062	3.05382	0.0457401
LPIN1	1.60421	3.04029	0.0119592
CDK6	1.60009	3.03163	0.043233
C1orf21	1.58565	3.00144	0.0144692
CLEC2D	1.58539	3.00088	0.0138997
SLC9B2	1.56985	2.96874	0.021782
GCSH	1.56743	2.96376	0.0195394
RGPD1	1.55557	2.9395	0.0172141
OXNAD1	1.55507	2.93848	0.0201762
MYO7A	1.54977	2.9277	0.0325842
AKR1C1	1.53705	2.90201	0.0442191
ZNF880	1.51657	2.8611	0.00849428
RFXAP	1.51371	2.85543	0.0253179
PRDM1	1.49939	2.82723	0.0257693
GLCCI1	1.46214	2.75517	0.0293092
C12orf57	1.45719	2.74573	0.0185298
DUSP2	1.45627	2.74399	0.0401754
EVL	1.43916	2.71163	0.035462
DPP4	1.43175	2.69773	0.0314056
HOXA10	1.42447	2.68416	0.0333841
POLR1E	1.39143	2.62338	0.0468282
HIST1H2BN	1.37851	2.6	0.0474554
FAM118A	1.37094	2.58639	0.0496464
JAKMIP2	1.36883	2.58261	0.046068
VPS13A	1.34657	2.54306	0.0301262
HSPA6	1.32646	2.50787	0.0450086
OPTN	1.3248	2.50499	0.042065
RPS27	1.32421	2.50395	0.0453943
ADRB2	1.24982	2.37812	0.04711
CD8A	1.24672	2.37302	0.0341638
STK17A	1.15713	2.23013	0.0503736
MRPS18C	1.15475	2.22645	0.0378227
SNRPE	1.12628	2.18296	0.0388185
RBP2	-9.95858	-995.017	3.33865e-09
SAA2-SAA4	-9.23153	-601.131	0.000337616
AL136295.4	-9.14412	-565.788	0.000314937
IGF2	-8.95469	-496.169	0.000837723
PCDHB15	-8.87198	-468.524	1.81348e-06
COL2A1	-8.51347	-365.436	0.000820492
GSTT2	-7.74798	-214.968	0.00339045
DUOXA2	-7.58062	-191.423	8.43197e-09
PCDHB2	-7.07494	-134.825	5.55003e-05
COMP	-7.04671	-132.212	3.18804e-06
URGCP-MRPS24	-6.93564	-122.415	0.00749718
CAPN13	-6.84684	-115.107	0.000435924
SAA1	-6.79378	-110.951	7.04556e-08
GGT6	-6.76521	-108.776	0.0106369
IGKV2D-29	-6.71863	-105.32	0.0105319
PNLIPRP2	-6.57509	-95.3452	0.0119861
KRTAP13-2	-6.54888	-93.6289	0.0150924
CHGA	-6.53346	-92.6333	0.0181322
PCDHB5	-6.51674	-91.5658	0.0174191
CEACAM7	-6.34649	-81.3738	2.90104e-05
ZG16	-6.28809	-78.1452	7.81957e-06
PRSS1	-6.27114	-77.2325	2.77574e-06
USP17L15	-6.24458	-75.8241	0.0169131
DEFA1B	-6.20188	-73.6125	0.0238507
OR2L8	-6.18496	-72.7545	0.0224972
DPT	-6.10524	-68.8431	0.0241977
MPL	-6.02727	-65.221	0.0250587
SPRR2A	-6.02085	-64.9318	0.0262688
KRTAP3-1	-5.99428	-63.7468	0.0300545
ASIC2	-5.97509	-62.9043	0.0290505
IL17F	-5.95286	-61.9425	4.82583e-06
RASGEF1C	-5.92685	-60.8358	0.0261962
RNF113B	-5.91407	-60.2991	0.0309416
SAA4	-5.87262	-58.5915	0.00267487
SCNN1B	-5.85159	-57.7436	0.0289967
PLA2G2A	-5.7859	-55.1733	0.00131792
DUOXA1	-5.74766	-53.7302	0.000106533
HPCA	-5.69757	-51.8967	0.0358518
PRAMEF9	-5.65867	-50.5161	0.0417717
PALM3	-5.6578	-50.4855	0.0329774
CKMT2	-5.62363	-49.3038	3.03557e-06
AQP12B	-5.612	-48.9079	0.0358696
IGHV3-72	-5.60468	-48.6604	0.0359014
FAM3B	-5.58707	-48.0702	1.17322e-07
PLA2G12B	-5.53999	-46.5269	0.00259418
H1FNT	-5.53559	-46.385	0.0339587
SLC5A10	-5.47129	-44.3632	0.0331421
HS6ST2	-5.43717	-43.3262	0.0388862
DUOX2	-5.41667	-42.7148	7.47761e-06
GJC3	-5.40644	-42.4132	0.00283162
AC068946.2	-5.40409	-42.3442	0.0380416
CA4	-5.35827	-41.0205	3.17213e-06
CPZ	-5.35472	-40.9196	0.0443924
CLDN24	-5.32408	-40.0597	0.0484813
SLCO1B3	-5.31033	-39.6798	5.42514e-05
TMEM82	-5.29391	-39.2306	0.0468164
FRMD1	-5.2921	-39.1815	0.0446854
FAM220A	-5.22108	-37.2994	0.00675397
TPSD1	-5.17297	-36.076	0.000763525
TP53TG5	-5.15561	-35.6445	0.047874
PAH	-5.13856	-35.2258	0.000523962
TAS2R10	-5.10802	-34.488	0.0432016
TTR	-5.09199	-34.1069	0.000581345
AC018512.1	-5.0916	-34.0976	0.0507717
S100A7	-5.06796	-33.5434	0.0503617
VWC2	-5.06093	-33.3804	0.000998411
SLC38A11	-5.06069	-33.3749	2.87875e-05
CXCL14	-4.94557	-30.8151	0.000601196
MUC21	-4.87211	-29.2853	0.01344
CEL	-4.84298	-28.7001	1.61716e-05
DDC	-4.81495	-28.1478	2.28779e-08
DMBT1	-4.7682	-27.2504	0.00154276
PCDHB9	-4.76244	-27.1417	0.000130264
CT45A10	-4.75388	-26.9811	0.0167574
AKR1B10	-4.72162	-26.3846	7.49547e-05
IGLL5	-4.7096	-26.1656	3.61016e-06
POU5F1	-4.67292	-25.5087	0.000459361
SRPX2	-4.66432	-25.3572	2.14073e-05
CHGB	-4.61088	-24.435	0.0192229
XKR5	-4.56989	-23.7506	0.0160833
CHP2	-4.5431	-23.3137	0.00787674
ACE2	-4.47156	-22.1858	0.000400651
MS4A12	-4.42661	-21.5052	4.94849e-05
MT1H	-4.42089	-21.4201	6.27482e-06
IL17RE	-4.4039	-21.1693	0.0193155
PACSIN3	-4.40368	-21.166	0.00123271
TSPAN18	-4.38928	-20.9558	0.00188534
PROKR2	-4.38658	-20.9166	0.00277658
CHST4	-4.37705	-20.7789	0.031655
LIMS3	-4.36028	-20.5387	0.00012667
SLC45A2	-4.3383	-20.2283	0.0117
MALL	-4.33472	-20.1782	0.00243166
APOA2	-4.31378	-19.8873	0.0300149
NR0B2	-4.2995	-19.6914	0.0011223
GOLGA8Q	-4.29415	-19.6186	0.000791873
SPATA45	-4.20092	-18.3909	0.0231191
SAA2	-4.19974	-18.3759	0.000531013
SMPX	-4.19791	-18.3526	0.00398668
EFNA2	-4.15382	-17.8002	0.0188209
MUCL1	-4.12739	-17.477	0.000547341
SULT1A2	-4.12369	-17.4323	7.67822e-06
IGKV2D-28	-4.08435	-16.9634	0.000232922
OR52N1	-4.08393	-16.9584	0.0262571
C6orf58	-4.07948	-16.9063	0.00726306
PCDHA10	-4.06868	-16.7801	0.00301197
PGC	-3.98967	-15.8859	0.00101161
FABP1	-3.98962	-15.8853	1.54306e-07
LY6G6D	-3.98577	-15.843	0.000123097
GYG2	-3.98119	-15.7927	0.00353151
CA9	-3.97187	-15.691	0.0292823
REN	-3.96783	-15.6471	0.0128194
OR4D11	-3.95878	-15.5494	0.0232519
GSTA1	-3.95534	-15.5123	0.00809054
XDH	-3.95495	-15.5081	0.00184605
PLA2G4F	-3.89523	-14.8793	0.00736094
SLC39A2	-3.87566	-14.6788	0.0301221
MUC22	-3.8588	-14.5082	0.0067271
SMR3A	-3.83977	-14.3181	0.0427316
ASB4	-3.82958	-14.2173	0.0273839
CALN1	-3.80952	-14.0211	0.0235601
HR	-3.79104	-13.8425	0.0173209
MYRIP	-3.78322	-13.7677	0.0143939
HSD3B2	-3.74851	-13.4404	0.0322854
OR1D2	-3.74326	-13.3916	0.0129056
AL451062.3	-3.7351	-13.3161	0.000378124
AL138752.2	-3.69953	-12.9918	0.0276183
AC079594.2	-3.69	-12.9063	0.012562
AGT	-3.67915	-12.8096	0.0306955
TINAG	-3.66847	-12.715	0.00172988
IL22	-3.6161	-12.2618	0.0136276
TCP11	-3.61124	-12.2206	0.0139576
KCNAB1	-3.60969	-12.2075	0.0195079
OR2L3	-3.60656	-12.181	0.0350843
HMCN2	-3.57676	-11.932	0.0344062
R3HDML	-3.54566	-11.6775	0.0333
RBP1	-3.51784	-11.4545	0.000269749
KCNC3	-3.49865	-11.3032	0.000947999
COX7A1	-3.48038	-11.1609	0.0149282
CBSL	-3.45392	-10.9581	0.042444
RFTN2	-3.44955	-10.9249	0.0440371
NBPF6	-3.44688	-10.9047	0.0416968
IL24	-3.44568	-10.8956	0.0397426
C10orf99	-3.44291	-10.8747	0.00283713
ZBED9	-3.36401	-10.296	0.032432
MOGAT3	-3.3447	-10.1591	0.00670492
GUCA2A	-3.33387	-10.0831	0.0134707
OLFML3	-3.30028	-9.8511	0.00113274
ATP5MF-PTCD1	-3.28994	-9.78072	0.019687
GPD1	-3.2857	-9.75198	0.016434
ADAMTS2	-3.28495	-9.74694	0.00988301
SLC38A4	-3.28247	-9.73022	0.0315395
GFRA2	-3.23325	-9.40386	0.000551025
GATD3A	-3.21961	-9.31533	4.04834e-05
RGN	-3.21734	-9.30071	0.0183426
PIGR	-3.21684	-9.29747	0.00389076
FHOD3	-3.20528	-9.22331	0.0145681
DEFA4	-3.19452	-9.15473	0.0114638
C6orf132	-3.18922	-9.12118	0.00472595
DOK4	-3.1716	-9.01045	0.00467237
SLC39A5	-3.16689	-8.98109	0.00134491
ADGRG7	-3.1506	-8.88027	0.0109949
AL133500.1	-3.14667	-8.85612	0.0345066
RFPL4A	-3.14462	-8.84349	0.00599304
GSTM1	-3.14126	-8.82295	0.00732137
SPATA17	-3.14125	-8.82288	0.0293745
SLC28A3	-3.12405	-8.71832	0.00157247
AMBN	-3.11246	-8.64857	0.0413867
MT1M	-3.10868	-8.62596	0.00449186
GPRC5D	-3.10094	-8.57981	0.0452804
KIAA1217	-3.09113	-8.52166	0.0018092
JCHAIN	-3.08045	-8.45876	0.000284195
ADCYAP1	-3.06957	-8.39522	0.00166497
CCR10	-3.06234	-8.35327	0.0307861
IGKV1-33	-3.05733	-8.32433	0.0100239
SLC28A2	-3.0472	-8.26606	0.0459023
PRR15	-3.044	-8.24777	0.0294219
PRSS22	-3.04125	-8.23205	0.0341895
SUGCT	-3.03078	-8.17249	0.0383664
SLC2A12	-3.02975	-8.16667	0.0128438
BTNL3	-3.0021	-8.01163	0.0429224
F11	-2.9947	-7.97069	0.0424807
DNAAF1	-2.97765	-7.87704	0.00290058
LY6G6F-LY6G6D	-2.97184	-7.84537	0.0119947
CALB2	-2.96367	-7.80106	0.010295
MFAP2	-2.94342	-7.6923	0.0319335
BICDL2	-2.93728	-7.65967	0.0202288
RIMBP3	-2.92275	-7.58291	0.0230185
AC004687.2	-2.92015	-7.56927	0.0241343
TPSB2	-2.91493	-7.54189	0.000329308
RTEL1-TNFRSF6B	-2.91163	-7.5247	0.0201279
RNF186	-2.86433	-7.28197	0.0246785
DOC2A	-2.85634	-7.24176	0.0224442
SRRM5	-2.8489	-7.20452	0.00440009
LDHC	-2.84087	-7.16452	0.0345359
CCL18	-2.83251	-7.12315	0.00626601
PMEL	-2.78033	-6.87009	0.00983042
SEZ6L2	-2.77752	-6.85672	0.0163441
HIST2H3PS2	-2.71385	-6.56068	0.0397414
CD24	-2.71314	-6.55747	0.00391268
ORM2	-2.70365	-6.51448	0.00773565
SIGLEC14	-2.69671	-6.48322	0.00420971
AC008581.2	-2.69615	-6.48069	0.0265538
FAM86B2	-2.64213	-6.24253	0.0102541
ERBB2	-2.62812	-6.1822	0.0341049
DCC	-2.62506	-6.16911	0.0402677
ANKRD20A4	-2.58256	-5.99001	0.00435849
PARVA	-2.57457	-5.95692	0.0186949
NAT8B	-2.55096	-5.86023	0.0108023
TMEM184A	-2.54855	-5.85047	0.0150198
PI3	-2.54647	-5.84201	0.0262257
CXCL10	-2.545	-5.83607	0.0135329
LAMA3	-2.53897	-5.81173	0.00262511
THBS4	-2.52587	-5.7592	0.0310508
DLG5	-2.51112	-5.70063	0.0330453
CA1	-2.50724	-5.6853	0.0272986
NAV2	-2.45982	-5.5015	0.0249354
ZSWIM1	-2.45828	-5.49561	0.0190137
IGF1	-2.45579	-5.48614	0.00265452
CFAP69	-2.44838	-5.45803	0.0347998
RAPGEF4	-2.39934	-5.27563	0.0185951
NOMO3	-2.37168	-5.17544	0.0147837
IGKV1D-33	-2.36377	-5.14715	0.0378097
TLE2	-2.35658	-5.12156	0.0271329
TMPRSS2	-2.35577	-5.11868	0.0192703
RASSF6	-2.3542	-5.1131	0.044992
CCDC68	-2.34838	-5.09253	0.00725946
CXCL5	-2.30194	-4.93122	0.0187148
RGPD5	-2.28499	-4.8736	0.00935857
COL8A2	-2.27773	-4.84913	0.0366955
CAVIN1	-2.26326	-4.80074	0.0484942
SLC7A9	-2.21423	-4.64034	0.0277877
FAM174B	-2.21008	-4.62701	0.0355114
TBC1D3L	-2.20735	-4.61825	0.0261429
MMP13	-2.18488	-4.5469	0.0253427
ID1	-2.18335	-4.54207	0.0214008
CFTR	-2.15646	-4.45821	0.0378135
LARGE2	-2.13531	-4.39332	0.0314622
ADAMDEC1	-2.12243	-4.35428	0.0110792
RETN	-2.11487	-4.33152	0.0383522
TMEM44	-2.11073	-4.31911	0.0180694
CXCL11	-2.1095	-4.31542	0.0390015
HGD	-2.1092	-4.31451	0.0191574
FARP1	-2.10764	-4.30985	0.00239162
TANC1	-2.10328	-4.29686	0.0344137
HCRTR2	-2.07637	-4.21745	0.048112
SIGLEC10	-2.06991	-4.19859	0.00774274
MOCOS	-2.01955	-4.05457	0.00345489
DTNA	-2.00331	-4.00919	0.00477595
PGA3	-2.0016	-4.00443	0.0311728
ACOX2	-1.98939	-3.97069	0.005225
AMACR	-1.9712	-3.92095	0.00546025
RNF43	-1.94959	-3.86264	0.0495231
SHH	-1.91458	-3.77003	0.0483165
HLA-DQA1	-1.91346	-3.76711	0.0137445
GBP4	-1.89555	-3.72065	0.00199586
ENC1	-1.87413	-3.66582	0.00502209
CYP4V2	-1.86811	-3.65055	0.0275583
SERHL2	-1.85979	-3.62955	0.038043
AC098850.3	-1.80162	-3.48612	0.00707024
C4B	-1.79226	-3.46358	0.0282267
C4A	-1.7888	-3.45528	0.0328071
CD209	-1.78713	-3.45128	0.00742926
EPB41L2	-1.77683	-3.42672	0.00561385
FMNL2	-1.73759	-3.33478	0.0120324
VIL1	-1.70593	-3.26239	0.0323119
GAS2L3	-1.68731	-3.22055	0.0100589
HLA-DQB1	-1.67939	-3.20292	0.0343317
SERINC2	-1.67052	-3.18328	0.017628
UCP2	-1.65914	-3.15828	0.0163293
TXNIP	-1.65795	-3.15568	0.0111454
NFIC	-1.60968	-3.05185	0.0454406
C1QB	-1.58495	-2.99997	0.0507775
C3	-1.57818	-2.98593	0.0326446
HMGB3	-1.55778	-2.944	0.0180295
AC114490.2	-1.51398	-2.85597	0.0336594
JUP	-1.50952	-2.84716	0.0257556
ENG	-1.50941	-2.84694	0.0333034
VSIG4	-1.48428	-2.79777	0.0497524
RNASEL	-1.47859	-2.78677	0.0214672
P4HA2	-1.47012	-2.77045	0.0479709
UBN2	-1.45557	-2.74264	0.0365296
VNN2	-1.44833	-2.72892	0.0378586
MT-CO1	-1.43827	-2.70996	0.0232561
ABRAXAS2	-1.42857	-2.69179	0.0312962
NBPF11	-1.42848	-2.69164	0.0107266
MPP7	-1.42113	-2.67796	0.0291133
AL591806.3	-1.41985	-2.67557	0.0384858
NBPF14	-1.41495	-2.6665	0.0266135
PPP1R10	-1.41216	-2.66135	0.032102
KDM4A	-1.40808	-2.65384	0.0213375
SLC40A1	-1.40673	-2.65136	0.00854078
NRG1	-1.39984	-2.63872	0.0496449
SOS2	-1.38271	-2.60758	0.0212586
HNRNPUL2-BSCL2	-1.38163	-2.60563	0.04637
SLC16A6	-1.35487	-2.55774	0.0363505
SPPL3	-1.32883	-2.51199	0.0251467
HYOU1	-1.28378	-2.43477	0.0437169
MT-ND6	-1.27833	-2.42557	0.0270323
TRA2A	-1.27656	-2.42261	0.029897
ITSN1	-1.2612	-2.39695	0.0308842
NBPF10	-1.2454	-2.37085	0.0377482
APOBEC3B	-1.24399	-2.36853	0.0490952
C2	-1.21406	-2.3199	0.0473757
EIF3CL	-1.12373	-2.17909	0.0411095
HIST1H2BD	-1.10864	-2.15643	0.042298

## Sheet: IV vs I
Name	Log₂ fold change	Fold change	P-value
MAGEA2B	7.55152	187.601	0.00205047
MAGEA12	7.39563	168.387	0.0025743
INO80B-WBP1	6.98113	126.337	0.00251694
WFDC9	6.51494	91.4518	0.00813777
NOTUM	6.51494	91.4518	0.00814564
LGALS7B	6.45284	87.5991	0.00887128
BMP3	6.20225	73.6316	0.00909038
FCN3	6.12711	69.8946	0.0110475
PRAMEF15	6.11765	69.438	0.000108192
SALL3	5.89474	59.497	0.015103
OR5P2	5.8616	58.1459	0.0112795
AC134684.11	5.79779	55.6301	0.0169045
ESX1	5.72415	52.8616	0.0197042
MYF5	5.68018	51.2749	0.0171569
OR5H15	5.61119	48.8805	0.0179642
CSAG1	5.50411	45.384	0.000130457
IP6K3	5.49316	45.0409	0.0206583
SPATA31A3	5.47949	44.6161	0.0179974
HSPB6	5.43518	43.2665	0.0237492
CACNG8	5.39355	42.036	0.00120575
TBC1D3F	5.29499	39.2601	0.000297775
ACP7	5.27008	38.588	0.0266607
TBC1D3C	5.23834	37.7482	8.93059e-05
SLC6A2	5.22301	37.3494	0.0315349
PPIAL4H	5.19578	36.6509	4.37431e-05
KRT4	5.1816	36.2924	0.0324261
GPR151	5.1816	36.2924	0.0324308
PPIAL4G	5.16251	35.8155	7.3648e-05
FBXO39	5.11318	34.6116	0.0301966
IFNA1	5.10257	34.3579	0.0346937
CST1	5.0642	33.4561	0.0365344
PRR36	5.06176	33.3996	0.0362186
CSN2	5.06176	33.3996	0.0362652
PRAMEF10	5.01895	32.4231	0.0383326
OR2M4	5.01687	32.3764	0.0284956
MAGEA6	4.87704	29.3856	0.000623063
PAGE5	4.86785	29.1991	0.000427208
RBMY1D	4.85997	29.0401	0.0371564
VCX	4.81436	28.1363	9.37028e-06
F2	4.80033	27.8639	0.000480064
OR4S1	4.79813	27.8215	0.043722
FBP2	4.78652	27.5986	0.0406259
F9	4.75662	27.0324	0.039108
GNG13	4.7342	26.6155	0.0496005
AGTR1	4.72894	26.5187	0.036589
OPN1LW	4.68215	25.6725	0.0457216
BRINP3	4.68121	25.6558	0.0418817
MAGEA3	4.66155	25.3085	0.00149314
GJB4	4.61594	24.5209	0.00023505
MAGEA2	4.61178	24.4503	0.000253416
CSAG2	4.60823	24.3903	0.00153113
SEMG1	4.58321	23.9709	0.00159216
UGT2A2	4.56751	23.7114	0.000808645
TBC1D3G	4.5405	23.2716	0.000737897
GJB6	4.485	22.3934	0.00896247
FOLR1	4.47039	22.1678	0.00244566
FANCD2OS	4.45032	21.8615	0.00698349
CSAG3	4.43666	21.6555	0.004264
AHSG	4.35671	20.488	0.00392031
PRAC1	4.33349	20.1609	0.000675149
CHST9	4.2506	19.0352	0.00709432
HAO1	4.22897	18.752	0.00208741
LYVE1	4.22453	18.6944	3.13049e-06
OR6C65	4.18564	18.1972	0.00696438
TUSC3	4.17785	18.0992	8.04891e-05
AMIGO3	4.17745	18.0942	0.000580034
SLC2A7	4.10373	17.1927	0.0145939
MYL3	4.09456	17.0838	0.0109324
C22orf15	4.06437	16.7301	0.0116465
SHBG	4.03671	16.4123	0.00536736
MAGEA10	4.02971	16.3329	0.000692243
PYY	4.00227	16.0252	0.0107044
XAGE2	3.97756	15.7531	0.0087616
CRYBB3	3.84717	14.3917	0.0179331
GJB7	3.84678	14.3879	0.00856509
MYL4	3.827	14.1919	0.0014375
OCA2	3.80108	13.9393	0.0157717
TNNC1	3.77377	13.6779	0.000102105
OR2G2	3.75269	13.4794	0.0107188
REG3G	3.75005	13.4548	0.0199783
ITLN2	3.74899	13.4449	0.0140274
NTF3	3.73272	13.2942	0.0340645
PCDHGB1	3.72947	13.2643	0.00951263
SPATA4	3.69542	12.9548	0.0131674
PRAMEF6	3.68484	12.8602	0.0256127
GDNF	3.64372	12.4988	0.0299357
SERPINB4	3.63831	12.452	0.00600069
SLC25A52	3.63742	12.4444	0.0233848
OR51E2	3.63499	12.4234	0.017494
OR2A2	3.60802	12.1933	0.00595276
TRIM51GP	3.58263	11.9806	0.0110634
DYDC1	3.57339	11.9041	0.0465265
SULT1C4	3.57213	11.8937	0.0268571
RNF148	3.52377	11.5017	0.0226419
CELA2B	3.49961	11.3106	0.0324971
MC2R	3.43555	10.8194	0.0460245
PPIAL4E	3.42902	10.7705	0.00578637
PTH1R	3.40826	10.6167	0.026024
OR1A2	3.3956	10.5239	0.0214228
CYP26A1	3.39522	10.5212	0.0135621
SYT2	3.39197	10.4975	0.000501105
SYTL5	3.33749	10.1085	0.0270614
FRZB	3.33623	10.0996	0.0108725
IQCA1	3.33134	10.0654	0.0204179
SLC25A47	3.29314	9.80244	0.0385759
TAS2R38	3.29141	9.7907	0.0286779
CFC1	3.2833	9.73577	0.0149302
ACMSD	3.28157	9.72414	0.0171277
TMEM132C	3.27114	9.6541	0.0187858
GDF3	3.26127	9.58824	0.0106315
IL4	3.24942	9.50986	0.017807
GPR1	3.24428	9.476	0.0219882
APOA2	3.22859	9.3735	0.0113827
ITGA8	3.22694	9.36283	0.0408368
GJA8	3.17499	9.03167	0.0197446
TM4SF4	3.17193	9.01251	0.0108275
PLG	3.15177	8.88747	0.00286543
ADAMTS12	3.15023	8.87795	0.0411599
XAGE1B	3.14844	8.86696	0.00369599
OR10A6	3.12985	8.75346	0.0321858
STON1-GTF2A1L	3.12951	8.75137	0.015971
ACSS3	3.12509	8.72462	0.0244234
DAAM2	3.09204	8.52703	0.018606
CYP19A1	3.0341	8.19136	0.00171905
LRRN1	3.02716	8.15205	0.00226815
CBLIF	3.0262	8.14662	0.0116407
WIF1	3.00893	8.04965	0.0188867
PNMA5	2.98743	7.93061	0.0368289
HIST1H2AD	2.9552	7.75539	0.0112
ABCA8	2.9484	7.71891	0.023497
GOLGA8S	2.92086	7.57298	0.0442874
HEPACAM2	2.88593	7.3918	0.00317759
ADAMTS3	2.88528	7.38851	0.00808841
GAL3ST1	2.88192	7.37129	0.0254752
OR2A12	2.86388	7.27969	0.0153124
U2AF1	2.85337	7.22685	1.95482e-05
KCNJ6	2.82875	7.10456	0.0355985
THY1	2.80706	6.99855	0.0420949
GPR158	2.80288	6.97831	0.0187418
PIFO	2.79589	6.94457	0.0211818
PRPH2	2.76013	6.77457	0.0272698
LRRC7	2.75992	6.7736	0.0128724
HAS2	2.75868	6.76779	0.0151406
HNRNPCL3	2.72924	6.63107	0.0150389
ABCC9	2.71462	6.5642	0.0488693
UGT1A9	2.70077	6.5015	0.0217802
NR2E1	2.6898	6.45225	0.0285556
CA1	2.68837	6.44583	0.00184768
VGLL3	2.667	6.35106	0.0297716
NLRP14	2.66675	6.34998	0.0115579
IGSF21	2.6195	6.14535	0.00155856
CCN1	2.61618	6.13124	0.030789
KRT81	2.60825	6.09762	0.000862551
AC008073.3	2.59927	6.0598	0.0376658
AFP	2.58747	6.01044	0.0471285
GRAPL	2.55931	5.89428	0.0446405
MAMDC2	2.55596	5.88058	0.046271
CPA6	2.53613	5.80032	0.00888678
ATP5MGL	2.51903	5.73198	0.0118052
OR9G4	2.51702	5.72397	0.0494327
KCNN2	2.51194	5.70388	0.034158
GSTA1	2.49711	5.64553	0.0146783
PAPPA2	2.49664	5.64369	0.0405125
KCNJ5	2.49359	5.63176	0.0213714
EPHA3	2.48095	5.58263	0.042937
BMX	2.47381	5.55509	0.00800376
HLA-DQA2	2.46949	5.53847	0.00126717
REP15	2.4461	5.44941	0.00620469
PLXDC1	2.44042	5.42798	0.00654336
C9orf43	2.42893	5.38495	0.0303296
ODAPH	2.42064	5.35409	0.0130714
AGRP	2.41316	5.32638	0.0163589
CLTRN	2.40893	5.3108	0.0506865
CAPN9	2.40348	5.29079	0.00936068
OR4F21	2.38629	5.22811	0.0262012
GLDC	2.38367	5.21863	0.0202852
SULT1B1	2.38208	5.21289	9.12568e-05
NRXN1	2.38102	5.20905	0.0135184
MME	2.37823	5.19898	0.0240351
F2R	2.37699	5.19453	0.00905307
TDRD10	2.37536	5.18866	0.0402802
NAALAD2	2.37412	5.18421	0.0347515
SERPINA11	2.37397	5.18365	0.0350295
PRL	2.36436	5.14923	0.0338277
TCAF2C	2.36288	5.14396	0.00746931
TLL1	2.34845	5.09277	0.02811
CFAP58	2.34246	5.07168	0.0321411
TDRD1	2.33432	5.04314	0.0321527
HSPB8	2.33292	5.03826	0.0501072
TFF2	2.32129	4.99779	0.0275441
FAM25G	2.30887	4.95496	0.0423842
ST6GALNAC3	2.28836	4.885	0.000348037
FAM161B	2.27958	4.85538	0.000805664
RNASE1	2.22586	4.67791	7.17763e-05
MAP2	2.21178	4.63246	0.0472977
LIPC	2.20791	4.62007	0.0133616
MAS1L	2.19286	4.57212	0.044073
OR4F4	2.19136	4.56737	0.0401907
THRB	2.18628	4.5513	0.0129685
SPINK2	2.1745	4.51429	0.00750534
AC008977.1	2.17131	4.50432	0.0278855
NPIPB4	2.13745	4.39985	1.89816e-05
TPTE2	2.11495	4.33175	0.0501119
SVEP1	2.10706	4.30813	0.0184416
PGA3	2.10644	4.30627	0.0429775
SLC14A1	2.08695	4.24848	0.0483873
SORCS1	2.08303	4.23697	0.021059
IL1R2	2.06392	4.18121	0.00105663
ITLN1	2.05824	4.16478	0.00410174
S100A12	2.05191	4.14655	0.00375437
CALD1	2.04054	4.114	0.011577
RGS16	2.03645	4.10236	0.00288003
SEMG2	2.00021	4.00059	0.0418835
TSBP1	1.99571	3.98813	0.0473148
TSPAN2	1.99077	3.9745	0.00270793
SI	1.97722	3.93734	0.0368235
CAMP	1.92056	3.78571	0.00307757
SERPINB10	1.89513	3.71957	0.0433696
LIN7A	1.85162	3.60905	0.00998399
FRMD4A	1.83502	3.56777	0.0109989
HPX	1.78541	3.44717	0.0204163
HEY1	1.78482	3.44575	0.0366291
SCN1A	1.78377	3.44325	0.0328949
PROK2	1.78194	3.43889	0.019031
CLEC9A	1.76102	3.38938	0.0318543
ALOX15B	1.7578	3.38181	0.0222733
TXLNB	1.74762	3.35804	0.0314026
MFGE8	1.69552	3.23895	0.0422484
LILRB5	1.69412	3.23579	0.0210347
PTGDR	1.6625	3.16564	0.0274099
FANCC	1.64197	3.12093	0.0344905
AC092587.1	1.61296	3.0588	0.0344011
FLG	1.60054	3.03256	0.0288311
LIMD1	1.5744	2.97812	0.0101528
MGAM	1.5708	2.97069	0.0128406
GCA	1.56451	2.95776	0.00118286
FAM118A	1.54689	2.92187	0.0124896
SRGAP1	1.54572	2.91951	0.0063296
TCTEX1D1	1.54406	2.91614	0.0422741
FOLR3	1.52896	2.88578	0.00928026
S100A8	1.52262	2.87312	0.019355
ANKRD55	1.50933	2.84677	0.0173746
S100A9	1.49014	2.80915	0.0294411
APOC1	1.4849	2.79897	0.00563289
TNFRSF10C	1.48187	2.79311	0.00853889
CLHC1	1.47255	2.77511	0.00165169
MYO7A	1.46958	2.7694	0.00498048
HTRA4	1.45628	2.74401	0.0498075
CD163	1.44265	2.7182	0.00358032
HLA-DQB2	1.42908	2.69274	0.00929109
NCKAP5	1.42907	2.69273	0.0184759
CERKL	1.42454	2.68429	0.00303185
GPR34	1.42248	2.68046	0.0194789
YBEY	1.40402	2.64637	0.000874866
F5	1.39739	2.63424	0.00823961
ANKRD20A2	1.36118	2.56896	0.0211491
KLRB1	1.34339	2.53746	0.0149282
GUCY1A1	1.31434	2.48689	0.0245838
FMN1	1.30792	2.47584	0.00964509
PRSS21	1.30637	2.47318	0.0284427
SAP30	1.30059	2.4633	0.00188725
CCDC153	1.28575	2.43809	0.0448453
SYCP2	1.26262	2.39931	0.0246229
TCN1	1.24226	2.36569	0.0439211
FCGR1B	1.23518	2.35411	0.021102
GPER1	1.22647	2.33993	0.0386269
TMEM156	1.22582	2.33888	0.032691
AC018755.2	1.22123	2.33146	0.0461165
FOLR2	1.2136	2.31915	0.0142632
IGFBP7	1.19558	2.29037	0.00488886
CD302	1.18872	2.27951	0.0140849
IER3IP1	1.18366	2.27152	0.0111356
SLC1A3	1.18177	2.26855	0.0342604
VSIG4	1.14606	2.21309	0.014376
HACD4	1.13922	2.20262	0.00753585
DISP1	1.12061	2.1744	0.0152868
NDUFB3	1.12051	2.17424	0.0109807
SULT1A1	1.10298	2.14798	0.018331
PLTP	1.09271	2.13275	0.0394572
HIST1H2AE	1.08953	2.12805	0.022173
DYSF	1.07887	2.11238	0.0350331
TMIGD3	1.07204	2.10241	0.0497693
HMGB2	1.06818	2.09679	0.0142133
RIPOR2	1.05478	2.07741	0.0198109
NDUFB6	1.04663	2.0657	0.040445
TMEM35B	1.0371	2.0521	0.0411204
C1QC	1.03471	2.0487	0.045591
EAF2	1.02088	2.02915	0.0204146
FLVCR1	1.01258	2.01752	0.0103003
MTHFS	0.990281	1.98657	0.0332218
MRPS18C	0.961359	1.94714	0.0329254
S100A4	0.958433	1.9432	0.0240923
UBXN2B	0.95316	1.93611	0.0482279
GTF2A2	0.942647	1.92205	0.0167302
ATP5PF	0.928666	1.90351	0.0177724
SCO2	0.913264	1.8833	0.0453766
TRAPPC6B	0.912553	1.88237	0.0501401
UQCRB	0.900595	1.86684	0.0249344
HIST2H2AA3	0.883258	1.84454	0.0468787
DDT	0.873486	1.83208	0.0194658
SORL1	0.871996	1.83019	0.0202613
CRLS1	0.869086	1.82651	0.0322731
ZNF230	0.866896	1.82373	0.0385429
ALOX5AP	0.864878	1.82119	0.0484028
CCDC112	0.844389	1.7955	0.0287154
SNRPD3	0.840965	1.79125	0.0306
PECR	0.827846	1.77503	0.0464859
TBCA	0.826642	1.77355	0.0504074
ACAP1	0.825566	1.77223	0.0282572
SNRPE	0.819489	1.76478	0.0392833
NUDT16	0.813124	1.75701	0.0322629
RSRP1	0.812386	1.75611	0.0226238
NAIP	0.803641	1.7455	0.0399124
KIAA2026	0.793912	1.73377	0.0294903
CHPT1	0.791462	1.73083	0.0386131
MITD1	0.773186	1.70904	0.0472997
SYNE1	0.771293	1.7068	0.0471728
NOL7	0.758334	1.69154	0.0507644
RNASEH2C	0.757505	1.69056	0.0399212
KLHL7	0.741095	1.67144	0.0459316
TAF1D	0.732789	1.66185	0.0439423
VPS29	0.716495	1.64318	0.0482926
SAA2-SAA4	-9.35622	-655.393	1.901e-05
CAPN13	-8.43357	-345.746	0.000153333
GSTT2	-7.87531	-234.804	0.00043476
SERPINA6	-7.7068	-208.919	0.000426968
USP17L20	-7.5309	-184.938	0.000639103
AMBN	-7.38484	-167.132	0.000845478
ADH6	-7.38174	-166.773	0.000628534
CLDN2	-7.37627	-166.142	0.000652237
F11	-7.35679	-163.914	2.66498e-06
IL22	-7.13423	-140.481	1.32569e-05
TRIM49D1	-7.02399	-130.146	0.00120666
MYRIP	-6.92009	-121.103	0.00157523
XKR5	-6.80255	-111.628	0.00324179
MUCL1	-6.66493	-101.472	3.63862e-09
RHCG	-6.65587	-100.836	0.00178586
C6orf58	-6.6368	-99.5122	0.000135758
KLK6	-6.58223	-95.818	2.59106e-06
COMP	-6.50522	-90.8381	5.39172e-07
GOLGA6D	-6.46823	-88.5384	0.00504487
KRTAP5-1	-6.45326	-87.6246	0.00494936
SLC6A20	-6.44367	-87.0438	3.21507e-07
SLC39A2	-6.43064	-86.261	0.00485486
KRTAP4-5	-6.39297	-84.038	0.00411549
USP17L15	-6.30754	-79.2059	0.00410825
CCNO	-6.27884	-77.6459	0.00404226
GAGE2A	-6.21112	-74.0856	0.00629545
COL2A1	-6.16745	-71.8764	3.91556e-06
FOXA1	-6.16224	-71.6174	2.76867e-06
TCIM	-6.14785	-70.9068	0.00398559
GABRE	-6.04701	-66.1199	0.00688808
AC090227.1	-6.0333	-65.4944	0.010548
AGT	-6.013	-64.5792	0.00602867
CHST4	-5.98778	-63.4601	0.00927448
TCP11	-5.92012	-60.5525	3.21681e-05
KRT6C	-5.91949	-60.5263	0.0067101
AC211486.8	-5.87367	-58.6342	0.0118598
IFNA21	-5.84735	-57.5743	0.00736598
MYO18B	-5.84423	-57.4499	0.0109377
SHC3	-5.83065	-56.9115	8.85944e-05
HPCA	-5.8154	-56.3133	0.0113065
SPRR1B	-5.77263	-54.6683	0.0119129
LGR6	-5.764	-54.342	0.0135135
TDRP	-5.7324	-53.1649	0.0127204
CEL	-5.73069	-53.1018	4.6832e-09
KCNJ12	-5.70727	-52.2467	0.0118618
SLC14A2	-5.70407	-52.1309	0.00651047
PCDHB15	-5.65871	-50.5174	6.26863e-06
SPRR1A	-5.63218	-49.5971	0.0127279
TP53TG3E	-5.57942	-47.816	0.0176862
HS6ST2	-5.53076	-46.23	0.012939
RBP2	-5.5172	-45.7977	3.86858e-08
MTNR1A	-5.48891	-44.9083	0.0142218
SLC2A4	-5.43046	-43.1251	0.00184251
CALN1	-5.39092	-41.9593	0.00200033
PCDHA10	-5.37669	-41.5476	4.43433e-05
PRR20B	-5.35218	-40.8476	0.019832
OGDHL	-5.32353	-40.0445	0.022703
ULBP1	-5.2344	-37.6453	0.0195985
MSX1	-5.22204	-37.3241	0.0215435
RXFP4	-5.19004	-36.5053	0.0222904
PROKR2	-5.17087	-36.0235	9.79682e-05
KRTAP2-3	-5.16466	-35.8688	0.0193512
CDY2A	-5.16177	-35.7971	0.0227018
MUC7	-5.14521	-35.3885	0.0246169
TMEM40	-5.13834	-35.2204	0.0174607
FOXD4L3	-5.13484	-35.135	0.0206971
YBX2	-5.12601	-34.9207	0.00239684
FAXC	-5.12279	-34.8429	0.003409
OR5AU1	-5.10906	-34.5129	0.0239723
C2CD4A	-5.10036	-34.3053	0.0219416
CYP2C18	-5.081	-33.8481	0.0196917
GHRH	-5.07877	-33.7959	0.0244355
KCNC1	-5.07495	-33.7065	0.0270773
NME5	-5.06842	-33.5541	4.1264e-05
SMR3A	-5.06671	-33.5144	0.00706204
EEF1E1-BLOC1S5	-5.03536	-32.794	0.025525
LHFPL3	-5.02864	-32.6416	0.0236175
AC134684.9	-5.02377	-32.5316	0.0269663
LUZP2	-5.02254	-32.5039	0.025764
SLCO1B3	-4.96104	-31.1474	7.29547e-06
TMEM184A	-4.92726	-30.4266	1.9856e-06
ANXA10	-4.92548	-30.389	0.00190654
RASSF10	-4.91527	-30.1748	0.0298675
DUOXA2	-4.91113	-30.0883	1.0264e-05
XPNPEP2	-4.90964	-30.0573	0.000423127
ZSCAN1	-4.90931	-30.0504	0.03543
PRR20D	-4.87887	-29.423	0.0329435
KRT6B	-4.86166	-29.0741	5.09403e-06
ADAM23	-4.85904	-29.0213	0.0244514
KLK10	-4.83656	-28.5726	0.000274075
CCDC89	-4.82092	-28.2645	0.0299068
OCSTAMP	-4.81368	-28.1231	0.0392328
ERVV-1	-4.81226	-28.0953	0.029205
HGFAC	-4.79553	-27.7714	0.0353307
PRSS2	-4.78878	-27.6418	1.33732e-05
CHRNA2	-4.78295	-27.5303	0.0396521
GAGE12H	-4.77562	-27.3909	0.0340843
CSF3	-4.75927	-27.0822	0.034242
MBD3L2B	-4.73974	-26.718	0.0311155
Z82190.2	-4.73964	-26.7161	0.0348471
CHD5	-4.72267	-26.4037	0.0297421
AMELX	-4.72175	-26.3869	0.00465618
ZNF705G	-4.71883	-26.3336	0.0354994
AC211486.7	-4.71774	-26.3137	0.0119164
NR1I2	-4.67231	-25.498	1.5662e-06
RPE65	-4.6668	-25.4008	0.0364538
SLC5A1	-4.66664	-25.398	5.48804e-06
OR2G3	-4.66639	-25.3935	0.0298232
PRDM5	-4.63774	-24.8942	0.00167676
ACE2	-4.62454	-24.6675	1.97209e-05
OR1Q1	-4.61328	-24.4758	0.030417
PPP1R3C	-4.60783	-24.3835	0.0391135
OR52R1	-4.60575	-24.3482	0.0470323
CHGA	-4.59463	-24.1614	0.00622811
IQANK1	-4.58418	-23.987	0.0418192
PCDHB3	-4.55457	-23.4997	0.0430926
KRTAP12-2	-4.55399	-23.4902	0.037941
DMBT1	-4.55373	-23.4859	0.000118346
OR1G1	-4.53605	-23.1999	0.038938
AC211486.6	-4.52659	-23.0484	0.0160126
EPB42	-4.49476	-22.5455	0.0380994
SHC2	-4.4645	-22.0775	0.0484749
TREH	-4.45726	-21.9669	0.045708
CYP4X1	-4.4557	-21.9432	0.00841406
AC119674.2	-4.44132	-21.7256	0.0387814
ZNF705A	-4.43599	-21.6455	0.047601
TMEM252	-4.42774	-21.522	0.0484647
RFPL4AL1	-4.42763	-21.5204	0.000192622
NEFM	-4.42233	-21.4415	7.43039e-05
SLC38A11	-4.42025	-21.4106	4.08956e-06
GYG2	-4.40854	-21.2375	0.000243034
ERICH2	-4.40377	-21.1674	0.0437939
GK2	-4.38541	-20.8997	0.0503358
CGB2	-4.38264	-20.8596	0.0480089
USP41	-4.36558	-20.6144	0.043163
CKMT2	-4.36422	-20.595	2.0682e-05
TNNI1	-4.35154	-20.4147	0.0469835
OR2D2	-4.33922	-20.2412	0.047585
VCX3B	-4.33166	-20.1353	0.00136347
PLA2G1B	-4.32938	-20.1035	0.0426657
SLC22A3	-4.32408	-20.0298	0.000139801
ELOA3	-4.30835	-19.8126	0.00121688
POU5F1B	-4.28089	-19.4391	1.71984e-06
OR1E2	-4.27366	-19.342	0.0482756
PGAM4	-4.25087	-19.0388	0.0492584
EGFR	-4.2415	-18.9155	3.96415e-05
SFRP4	-4.23924	-18.8859	0.0461595
KLK11	-4.2385	-18.8762	0.0499647
DPT	-4.22008	-18.6367	0.00897758
HMCN2	-4.21516	-18.5734	0.00552559
SMIM32	-4.21252	-18.5394	0.0127064
OR10J3	-4.20588	-18.4542	0.0444494
CREB3L1	-4.20236	-18.4093	0.0444137
PLEKHS1	-4.16245	-17.907	0.000552085
ULBP2	-4.15116	-17.7674	8.20492e-05
XDH	-4.14288	-17.6658	0.000138454
PCDHB9	-4.12513	-17.4497	0.000191493
TNIP3	-4.09328	-17.0687	4.51179e-08
USP50	-4.09025	-17.0329	0.00922275
GLB1L2	-4.06164	-16.6985	0.0475637
MAMSTR	-4.06163	-16.6983	0.0491768
CRYBA4	-4.05809	-16.6574	0.00770682
UGT1A8	-4.05512	-16.6231	0.000359704
POU5F1	-4.05317	-16.6007	0.000598876
RP1L1	-4.01111	-16.1237	0.00142703
IGKV1D-33	-3.99331	-15.926	0.000288817
SST	-3.98987	-15.8881	0.0331898
SLC45A2	-3.98128	-15.7937	0.00445843
INMT	-3.97023	-15.6732	0.0203087
SAA4	-3.97002	-15.6709	0.00443175
KRT40	-3.95947	-15.5568	0.00841464
OTC	-3.94913	-15.4457	0.000663337
EGFL6	-3.94541	-15.4059	0.00310674
CCDC190	-3.94378	-15.3885	0.0226767
ACOD1	-3.94147	-15.3639	0.000685648
CT45A10	-3.93475	-15.2925	0.0117471
RXRG	-3.91674	-15.1028	0.0179509
CEACAM5	-3.91008	-15.0332	6.76837e-08
OR4N2	-3.90198	-14.949	0.00163515
NOX1	-3.89216	-14.8476	2.12931e-05
CDC42EP5	-3.88281	-14.7517	0.000772171
MEPE	-3.87503	-14.6724	0.0174514
OR2T27	-3.86698	-14.5908	0.0397561
MEGF11	-3.86387	-14.5593	0.0221898
SSUH2	-3.86341	-14.5547	0.00051339
CBSL	-3.85081	-14.4281	0.0106216
AXDND1	-3.84661	-14.3862	0.000257995
MMP3	-3.84081	-14.3285	8.58723e-05
IFNG	-3.83876	-14.3081	0.0143258
EYA2	-3.81983	-14.1216	0.0101154
OR5B17	-3.81884	-14.1119	0.0289242
PRSS1	-3.80243	-13.9523	0.00113006
PGC	-3.79931	-13.9222	0.000162211
CEACAM6	-3.79011	-13.8337	5.46771e-07
USP17L7	-3.75236	-13.4764	0.00134713
TEX43	-3.75222	-13.4751	0.0308
ATP10B	-3.75209	-13.4739	2.83624e-05
PPP1R1B	-3.74773	-13.4332	5.59076e-05
KERA	-3.72536	-13.2265	0.024576
DIXDC1	-3.72408	-13.2148	0.00014755
ZNF695	-3.71625	-13.1433	0.000923555
SCARA3	-3.71355	-13.1186	0.0372974
CCL8	-3.71196	-13.1043	7.28975e-05
LPO	-3.68914	-12.8986	0.0174927
PGLYRP4	-3.67806	-12.7999	0.02216
CDHR1	-3.6727	-12.7525	0.00127336
HOXB8	-3.67017	-12.73	0.018221
PRR20A	-3.66086	-12.6482	0.0501288
CDO1	-3.65675	-12.6122	0.00318279
PRR20C	-3.63881	-12.4564	0.0299183
RPTN	-3.62694	-12.3543	0.00963061
ASIC2	-3.61817	-12.2795	0.0230127
PTPN3	-3.60896	-12.2013	0.00142066
PHEX	-3.60339	-12.1543	0.000371465
IL6	-3.58937	-12.0367	5.60481e-05
FSTL1	-3.56665	-11.8487	0.00192124
FBXL2	-3.56599	-11.8432	0.00658981
OR5V1	-3.56542	-11.8385	0.0241786
ANKRD20A4	-3.56169	-11.808	5.01305e-06
FRMD1	-3.55185	-11.7277	0.024042
IL17F	-3.54984	-11.7114	0.000128032
PI3	-3.53997	-11.6315	0.000298264
STXBP5L	-3.53375	-11.5815	0.0243845
SAA1	-3.52602	-11.5196	0.00102093
ASS1	-3.51559	-11.4367	5.78276e-06
C2CD4B	-3.51305	-11.4165	0.020613
ETNK2	-3.50975	-11.3904	0.0337969
ALDOB	-3.50644	-11.3643	4.38768e-05
LINGO2	-3.50503	-11.3532	0.0297126
MARVELD2	-3.49782	-11.2966	2.40042e-05
SLC2A12	-3.49567	-11.2798	0.000767322
DMP1	-3.48781	-11.2185	0.0247138
AZGP1	-3.4735	-11.1078	0.000373043
PPBP	-3.47118	-11.09	9.29323e-05
RHOV	-3.4688	-11.0716	0.0247655
CD24	-3.46666	-11.0552	8.09794e-06
TMEM200A	-3.46145	-11.0154	0.00172135
XKRX	-3.45755	-10.9857	0.00308734
OR7D2	-3.4531	-10.9518	0.0046699
ARSI	-3.44638	-10.901	0.0350623
SH3D19	-3.43962	-10.85	0.000327466
GALNT18	-3.43244	-10.7961	0.00711399
RNF43	-3.42603	-10.7482	8.65897e-05
MPL	-3.42457	-10.7374	0.0245107
C18orf63	-3.41801	-10.6887	0.00228527
CTNNA2	-3.41668	-10.6789	0.00400845
PTCH1	-3.41247	-10.6477	0.00050749
TMEM211	-3.41074	-10.6349	0.035087
KCTD14	-3.39669	-10.5319	0.0044304
CXCL2	-3.39045	-10.4864	1.74443e-05
ACTC1	-3.38967	-10.4807	0.0118894
CXCL3	-3.38624	-10.4559	3.38321e-05
FUT6	-3.38375	-10.4378	0.000292012
CXCL1	-3.38252	-10.4289	0.000272651
SAA2	-3.36519	-10.3044	0.000359133
NFIB	-3.36175	-10.2799	0.0001776
OVOL1	-3.36068	-10.2723	0.00739594
VWA2	-3.35136	-10.2061	0.00667705
PTGDR2	-3.35122	-10.2051	0.0389801
LGALS9C	-3.35122	-10.2051	0.0267576
CXCL17	-3.34792	-10.1818	0.048398
GSTM1	-3.34668	-10.1731	0.00107436
KLHL10	-3.33464	-10.0885	0.00710053
ZSWIM5	-3.32965	-10.0537	0.00259239
CXCL10	-3.32877	-10.0476	1.07053e-05
SHROOM3	-3.29306	-9.80189	0.000781657
OR2L8	-3.28656	-9.75781	0.030338
FMOD	-3.28239	-9.72966	0.0324313
CXCL5	-3.28154	-9.72394	0.000286344
DDC	-3.27984	-9.71248	3.57531e-06
CNDP1	-3.27716	-9.69443	0.0421524
HR	-3.2708	-9.65179	0.00785199
KRT16	-3.26943	-9.64265	0.0469786
PTGES3L	-3.26838	-9.63561	0.023569
CPNE4	-3.26807	-9.63354	0.0181771
ACSL6	-3.26037	-9.58226	0.000481269
ANO1	-3.25615	-9.55428	0.0474114
OR5AR1	-3.25091	-9.51964	0.0428335
NLRP11	-3.24982	-9.51248	0.0353586
RPL10L	-3.24741	-9.49661	0.0492392
SELENBP1	-3.24326	-9.46934	0.000164254
SMIM35	-3.23816	-9.43591	0.0434387
SRRM5	-3.22887	-9.37535	0.000285607
IL17RE	-3.22125	-9.32595	0.0179385
PLEKHA6	-3.21547	-9.28864	0.0237441
NKD2	-3.21534	-9.28779	0.0200407
CNTN3	-3.21017	-9.25463	0.0296694
CYP39A1	-3.20651	-9.23114	0.00339183
PCDH11Y	-3.20231	-9.20433	0.0191541
SLC6A14	-3.20165	-9.20009	0.00599098
AC068946.2	-3.20159	-9.19973	0.0278147
MUC15	-3.20091	-9.19537	0.00722942
GATA6	-3.19676	-9.16897	0.0032379
AC097625.2	-3.1918	-9.13752	0.0392135
CXCL9	-3.18705	-9.10745	5.55509e-05
DRP2	-3.18657	-9.10446	0.0224235
PCDHB5	-3.18559	-9.09827	0.0275683
CPE	-3.1828	-9.08067	0.00211254
LIPH	-3.17746	-9.04714	0.00194326
PSAT1	-3.17476	-9.03022	1.65782e-05
RNF186	-3.16962	-8.99811	0.0026185
RAB6D	-3.16504	-8.96957	0.0440732
TAS2R46	-3.16067	-8.94243	0.0218372
DACT1	-3.14102	-8.82145	0.0134356
B3GNT3	-3.14025	-8.81678	0.0245817
BTC	-3.13684	-8.79593	0.0284919
SBSPON	-3.13528	-8.78642	0.029296
TUBB8	-3.13163	-8.76425	0.0090585
EDN1	-3.12032	-8.6958	0.000135426
MST1R	-3.11697	-8.67563	5.33457e-05
MPP4	-3.10767	-8.6199	0.0227913
MINDY4	-3.10494	-8.60361	0.00129105
ENAH	-3.10056	-8.57754	1.38918e-05
SMPX	-3.09982	-8.57313	0.0111984
LIPG	-3.09426	-8.54015	0.00453415
ZPLD1	-3.09374	-8.53705	0.0145348
FOXA3	-3.09152	-8.52394	0.00324934
HEPH	-3.08303	-8.47395	6.17399e-05
ETV4	-3.08108	-8.46247	0.00117458
LYPD6	-3.07726	-8.4401	0.0393917
BX255925.3	-3.07687	-8.43783	0.0446833
IGF2	-3.07571	-8.43106	0.0364745
ARHGAP8	-3.07494	-8.42652	0.00174154
AC068234.1	-3.07415	-8.4219	0.00509589
FUT3	-3.06595	-8.37418	0.0012083
CDX2	-3.05869	-8.33218	0.000510726
PDGFA	-3.05654	-8.31977	0.00201622
RAI2	-3.05229	-8.29525	0.0211715
C6orf132	-3.05004	-8.28237	0.00180253
HOXB9	-3.04555	-8.25659	0.00140011
DUOX2	-3.04215	-8.23716	0.00291707
DLG5	-3.03697	-8.20766	0.00206196
CFB	-3.02572	-8.14388	1.8906e-05
AC118754.1	-3.01886	-8.10529	0.000176663
CYP4F2	-3.01531	-8.08534	0.0136929
CXCL11	-3.01319	-8.07348	0.000430511
LRATD2	-3.00978	-8.05444	0.0472137
PLCB4	-3.00742	-8.04128	3.97888e-05
NKX2-1	-3.00591	-8.03286	0.0480081
TGM3	-2.9955	-7.97509	0.00318608
HSD11B2	-2.98965	-7.94281	0.00424772
ATP9A	-2.98879	-7.9381	0.00135558
LRRC8E	-2.98873	-7.93773	0.0377879
ADGRF1	-2.97912	-7.88506	0.0136074
S100A7	-2.97207	-7.84664	0.0412045
TMEM98	-2.97106	-7.84114	0.00115069
ADGRG7	-2.97096	-7.84058	0.00281889
GABRA3	-2.9683	-7.82614	0.0301247
DUOXA1	-2.96327	-7.79887	0.0152522
PRR15	-2.96048	-7.78385	0.0144886
TNFSF15	-2.95987	-7.78055	0.000481259
MMP1	-2.95818	-7.77145	7.69024e-05
RTEL1-TNFRSF6B	-2.95733	-7.76685	0.00326779
NRN1	-2.95682	-7.7641	0.00760825
P3H4	-2.94553	-7.70358	0.00205266
RIMBP3	-2.93147	-7.62886	0.00577909
OSR2	-2.93019	-7.62209	0.0419498
UBE2L5	-2.92666	-7.60346	0.0388334
ILDR1	-2.92068	-7.57204	0.00630163
RAB40A	-2.91988	-7.56782	0.0203565
CALR3	-2.91552	-7.545	0.0497596
ANO9	-2.91539	-7.5443	0.000274827
ENTPD8	-2.91505	-7.54254	0.0232596
PLA2G12B	-2.91357	-7.5348	0.0149586
MYL2	-2.90766	-7.50401	0.0270123
KRT15	-2.90708	-7.50097	0.0020239
CHGB	-2.90031	-7.46587	0.0309576
GLIS3	-2.89552	-7.44114	0.00366566
TBC1D3I	-2.891	-7.41782	0.0106091
PLPP2	-2.89052	-7.41537	0.000460189
RGMB	-2.88827	-7.4038	0.00783734
CYP2B6	-2.88749	-7.39982	0.009689
C1orf210	-2.88504	-7.38724	0.0294392
ZNF556	-2.88089	-7.36602	0.0138109
CAPN8	-2.87231	-7.32235	0.00341171
CBX2	-2.87223	-7.32198	0.0100853
TNXB	-2.87189	-7.32024	0.00100422
MRAP2	-2.86653	-7.29307	0.0273124
FHDC1	-2.8613	-7.26672	0.0379416
GCKR	-2.85959	-7.25809	0.0292219
OR11H2	-2.8561	-7.24053	0.00825922
PLAC1	-2.85533	-7.23667	0.0170381
PARVA	-2.85462	-7.23312	0.00155554
MID1	-2.84597	-7.18991	0.000902967
TRIM31	-2.84249	-7.17258	0.000136366
PIGR	-2.83835	-7.15204	0.00197182
PCDHB10	-2.83748	-7.14771	0.0064002
HOXB5	-2.82436	-7.08297	0.0251736
KCNAB1	-2.8236	-7.07924	0.0228423
PCDHB14	-2.80253	-6.97663	0.00378259
SRPX2	-2.7936	-6.93358	0.00566008
OR2L3	-2.7911	-6.92158	0.0291975
VSIG1	-2.7841	-6.88806	0.0481715
CAMSAP3	-2.78283	-6.88199	0.00374849
IGKV2D-29	-2.7817	-6.87661	0.0231602
DCC	-2.77877	-6.86266	0.0133826
BICDL2	-2.77169	-6.8291	0.00651384
IZUMO2	-2.7604	-6.77582	0.0122514
THSD4	-2.75676	-6.75877	0.0293903
DPYSL3	-2.74621	-6.70952	0.0266061
ZNF215	-2.74394	-6.69896	0.00948228
PITX2	-2.73263	-6.64668	0.00863597
ADGRF4	-2.72691	-6.62035	0.0478253
ITGA6	-2.72472	-6.6103	0.000311192
FAM83B	-2.72343	-6.60443	0.00721679
RTN4RL2	-2.71451	-6.56372	0.0211407
R3HDML	-2.70859	-6.53681	0.0344963
TLE2	-2.70503	-6.5207	0.00157251
SLC44A4	-2.69779	-6.48809	0.000148333
SDC1	-2.69651	-6.48231	0.00561105
LBP	-2.69005	-6.45338	0.0396347
TEK	-2.68849	-6.44638	0.0140886
MYORG	-2.68648	-6.43743	0.0485415
UBD	-2.68508	-6.43117	1.78125e-06
SYT13	-2.68464	-6.4292	0.0428658
FZD5	-2.67936	-6.40573	0.00592852
IRX2	-2.67457	-6.38448	0.0489644
SDR42E1	-2.66672	-6.34985	0.012749
MECOM	-2.65992	-6.31996	0.000583195
CKMT1B	-2.6516	-6.28366	9.77503e-05
SLC38A5	-2.65012	-6.27719	2.95098e-05
FAM227A	-2.6465	-6.26145	0.0303072
ANKUB1	-2.64207	-6.24226	0.0210124
C4BPB	-2.63943	-6.23085	0.00338737
SYT1	-2.627	-6.17742	0.0108559
MINK1	-2.62691	-6.17703	0.00831401
CORIN	-2.6244	-6.16627	0.0327547
MAP3K15	-2.62029	-6.14872	0.0417565
KIF25	-2.60909	-6.1012	0.0109022
KANK1	-2.6074	-6.09406	0.00230967
MACROD2	-2.60231	-6.07258	0.015213
KDF1	-2.59737	-6.05181	0.0220898
NGEF	-2.58603	-6.00445	0.0212095
STK33	-2.58601	-6.00435	0.00610497
SLC41A1	-2.5834	-5.99351	0.0250488
MKRN2OS	-2.5815	-5.98561	0.0340571
SLPI	-2.56939	-5.93558	0.00441186
PITX1	-2.56766	-5.92848	0.000453918
GOLGA6C	-2.56311	-5.9098	0.0358912
S100A2	-2.56231	-5.90651	0.00280411
PBK	-2.55247	-5.86636	0.0059646
FGFR4	-2.55149	-5.8624	0.0117679
RNF183	-2.55043	-5.85807	0.0508645
FAM186B	-2.54916	-5.85295	0.0420792
AL133352.1	-2.54853	-5.85037	0.0376159
LAD1	-2.54759	-5.84656	1.63503e-05
GGT6	-2.54421	-5.8329	0.0440911
DSCAM	-2.53605	-5.79999	0.00807988
SPACA3	-2.53599	-5.79977	0.0110584
DEPP1	-2.53582	-5.79906	0.00935481
PDZK1IP1	-2.5339	-5.79134	0.000610651
NOXO1	-2.52903	-5.77185	0.0193387
LRIG1	-2.52468	-5.75444	0.0105343
ERBB2	-2.52377	-5.75083	0.015758
TMEM158	-2.5227	-5.74655	0.0130336
CYP27B1	-2.51782	-5.72714	0.00543573
ZFP41	-2.51141	-5.70177	0.0464956
AGRN	-2.51111	-5.70058	0.0236281
EFCAB6	-2.50951	-5.69425	0.0380778
UGT2B10	-2.49468	-5.63603	0.0194747
KNG1	-2.48934	-5.61522	0.0273279
KLHL13	-2.48638	-5.6037	0.0211345
ZNF729	-2.48348	-5.59244	0.0142665
TMEM125	-2.48284	-5.58998	0.0292972
TMPRSS4	-2.47513	-5.56016	0.000354346
MARVELD3	-2.47162	-5.54667	0.00926462
SPIRE2	-2.47118	-5.54497	0.00383789
MOGAT3	-2.4569	-5.49035	0.0102444
STAR	-2.44637	-5.45044	0.0416205
RETNLB	-2.44191	-5.43359	0.0350417
ZNF492	-2.44145	-5.43188	0.0288357
PLA2R1	-2.43801	-5.41893	0.0102661
MUC4	-2.43759	-5.41737	0.00929975
ITGB6	-2.42412	-5.36702	0.0245057
HEATR4	-2.4211	-5.35578	0.0209248
FAM3D	-2.41881	-5.34731	0.00337455
FBXO15	-2.41868	-5.34683	0.0104066
ST6GALNAC1	-2.41616	-5.3375	0.00985074
DMPK	-2.41165	-5.32083	0.0183187
PPP1R17	-2.41058	-5.31686	0.0336323
B4GALNT3	-2.4087	-5.30997	0.0220984
FAM160A1	-2.40448	-5.29443	0.0487981
NFASC	-2.39668	-5.26589	0.0446754
ITGA2	-2.39537	-5.26112	0.00176459
CLDN12	-2.39471	-5.25871	0.0354299
SHD	-2.39102	-5.24528	0.0137568
LCN2	-2.38784	-5.23374	0.0101817
NCR3LG1	-2.38512	-5.22387	0.0265294
CXCL14	-2.37134	-5.17423	0.0203312
USH1C	-2.36837	-5.16356	0.00119003
FAAH2	-2.35737	-5.12434	0.00369878
C21orf59-TCP10L	-2.3563	-5.12057	0.00412615
DOCK6	-2.35385	-5.11185	0.00123825
FABP4	-2.35362	-5.11104	0.0260318
KIR2DL4	-2.35297	-5.10873	0.00362731
DEFB1	-2.34456	-5.07905	0.016883
ATP8B1	-2.33975	-5.06215	0.000842846
TMEM238	-2.33445	-5.04359	0.0215934
CLRN3	-2.33199	-5.035	0.00232355
ASCL2	-2.3297	-5.027	0.00725993
ZNF703	-2.31854	-4.98827	0.00961695
ITGB4	-2.31611	-4.97989	0.00365061
PKP3	-2.3116	-4.96433	0.011584
GPX2	-2.30176	-4.93057	0.000638545
SH3BGRL2	-2.28997	-4.89046	0.035364
FEZ1	-2.28569	-4.87598	0.0367173
TMC5	-2.28049	-4.85845	0.0012737
DHDH	-2.28019	-4.85743	0.0181453
PARD3B	-2.27882	-4.85281	0.013945
DAB2IP	-2.27791	-4.84974	0.0481332
GJB1	-2.27556	-4.84187	0.0284189
CFAP57	-2.27459	-4.8386	0.0295219
HBD	-2.27402	-4.83668	0.0171323
TSPAN12	-2.27145	-4.82809	0.0113523
EHF	-2.26927	-4.82081	0.00129555
PRAMEF25	-2.2687	-4.81889	0.0328346
CNN3	-2.26572	-4.80895	0.0138673
CARD10	-2.2623	-4.79757	0.0264278
SH2D3A	-2.25758	-4.78188	0.0109404
DEFA4	-2.25624	-4.77744	0.0154329
MISP	-2.25573	-4.77576	0.00637682
CDX1	-2.25551	-4.77503	0.0488853
C6orf222	-2.2527	-4.76575	0.0483026
FST	-2.23835	-4.71856	0.015327
GAD1	-2.23604	-4.71101	0.0326238
FAM83D	-2.23158	-4.69648	0.00436538
SLAMF1	-2.22324	-4.66941	0.000373646
CAPN5	-2.21133	-4.63101	0.019202
LRRC31	-2.21113	-4.63038	0.0378845
ANGPTL4	-2.20951	-4.6252	0.0114422
FERMT1	-2.20417	-4.60809	0.00411534
GPR143	-2.19972	-4.59389	0.031072
SH2D4A	-2.19827	-4.58927	0.00599282
CYP4F12	-2.19313	-4.57298	0.0215853
CCR7	-2.18716	-4.55408	0.00178995
EBF1	-2.18609	-4.55069	0.0256991
CKMT1A	-2.18218	-4.53838	0.0036941
CA4	-2.17687	-4.52171	0.0129298
FBLIM1	-2.17047	-4.50171	0.0296244
KCNC3	-2.16272	-4.47758	0.0265785
BATF2	-2.16123	-4.47295	0.0241078
IFI27	-2.15894	-4.46588	9.29337e-05
LAMA4	-2.15514	-4.4541	0.0279759
EPB41L4A	-2.15425	-4.45136	0.00805464
FGF18	-2.15355	-4.44921	0.0455653
ANK1	-2.1532	-4.44814	0.0122232
ELF3	-2.15129	-4.44224	0.00271358
DNAH3	-2.15121	-4.44199	0.0198839
LAMA3	-2.15041	-4.43953	0.00679556
SHROOM4	-2.14827	-4.43297	0.0356061
PBX4	-2.1472	-4.42968	0.00602369
ADORA2A	-2.14343	-4.41812	0.00408573
AKR7A3	-2.13894	-4.40438	0.0017525
IGKV1-33	-2.12674	-4.3673	0.026779
LRATD1	-2.12213	-4.35336	0.0243718
PODXL2	-2.11921	-4.34455	0.050768
GPR75	-2.11764	-4.33985	0.0437778
PCDH11X	-2.11689	-4.33758	0.0336393
JPH1	-2.11469	-4.33097	0.0287699
ARFGEF3	-2.1055	-4.30348	0.0325083
IL1RN	-2.10205	-4.29318	0.000370975
CLIC5	-2.0957	-4.27433	0.0343142
IL1A	-2.09493	-4.27206	0.0199314
NCKAP1	-2.09385	-4.26887	0.00290779
SATB2	-2.09023	-4.25817	0.00945535
CDH3	-2.08864	-4.25346	0.0328562
ZNF177	-2.08753	-4.25019	0.0346216
HIP1R	-2.08326	-4.23765	0.0280525
PALM2-AKAP2	-2.08179	-4.23333	0.0484635
CCL22	-2.07842	-4.22346	0.00138181
CCL20	-2.07737	-4.22038	0.00898396
MUC13	-2.07011	-4.19919	0.00104053
STAP2	-2.06378	-4.18079	0.00399274
OR8B2	-2.06349	-4.17995	0.0245216
NXF3	-2.06159	-4.17447	0.0502034
BLOC1S5-TXNDC5	-2.06123	-4.17341	0.0137116
CXCL13	-2.06025	-4.17058	0.0286375
FANK1	-2.05727	-4.16197	0.0203243
IRGM	-2.05654	-4.15988	0.0432357
INHBA	-2.05032	-4.14199	0.0319313
NOS2	-2.04946	-4.1395	0.0371118
DLG3	-2.04883	-4.13771	0.013237
TBC1D24	-2.04858	-4.13699	0.0413124
SYTL4	-2.0439	-4.12359	0.0486058
CTAGE4	-2.03756	-4.10551	0.0359326
GCNT3	-2.03488	-4.0979	0.0159968
C4A	-2.03237	-4.09077	0.00286967
CDCA2	-2.03079	-4.08627	0.0152779
TNNC2	-2.03058	-4.0857	0.021818
ARHGEF28	-2.01642	-4.04579	0.0364082
RHPN2	-2.01553	-4.04328	0.0253265
COL7A1	-2.01431	-4.03987	0.00553164
DUSP4	-2.00683	-4.01899	0.000617507
POF1B	-2.0066	-4.01834	0.00946819
SYNE4	-2.00346	-4.0096	0.0207189
PPP1R14D	-2.00103	-4.00285	0.0126605
GUCY2C	-2.00034	-4.00095	0.00941706
GNG12	-1.99648	-3.99026	0.0489976
CCDC80	-1.99435	-3.98436	0.0362532
AL035078.4	-1.99236	-3.97887	0.000490987
DNAJC22	-1.99002	-3.97243	0.0322524
TG	-1.98804	-3.96697	0.0138338
MT-ND2	-1.98594	-3.9612	0.0012466
FUT2	-1.98305	-3.95328	0.0261037
CDHR5	-1.98087	-3.9473	0.0338541
TPM1	-1.97914	-3.94257	0.00158527
BAIAP2L1	-1.97858	-3.94105	0.000513481
SLC1A2	-1.96711	-3.90984	0.020108
PARD3	-1.95782	-3.88474	0.00275914
TBC1D8B	-1.95688	-3.88221	0.0109398
CCL18	-1.95335	-3.87273	0.0327691
SOX9	-1.95333	-3.87266	0.0153565
A1CF	-1.95087	-3.86608	0.0100345
MNS1	-1.94752	-3.8571	0.0293843
HSFX2	-1.94592	-3.85284	0.0408031
MTUS1	-1.94209	-3.84263	0.00703528
AP1M2	-1.93613	-3.82679	0.00679023
SLC12A2	-1.93593	-3.82625	0.00933367
VIL1	-1.93583	-3.82599	0.00736142
RAPGEF5	-1.93281	-3.81798	0.027165
RAB25	-1.92507	-3.79756	0.00591831
PTPRK	-1.92229	-3.79024	0.026687
ZNF90	-1.91279	-3.76536	0.0489115
MTRNR2L8	-1.90993	-3.75791	0.0235642
MUC20	-1.90311	-3.74018	0.0122613
PYCR1	-1.89901	-3.72958	0.00449347
TJP3	-1.89252	-3.71284	0.00370962
SLC29A2	-1.88711	-3.69893	0.0398058
IL23A	-1.88647	-3.69731	0.0281982
SLC9A3	-1.88628	-3.69682	0.0394179
TTC39A	-1.88396	-3.69086	0.0215144
ZDHHC9	-1.87291	-3.66271	0.00188798
POLR3G	-1.8725	-3.66168	0.0344779
AC008695.1	-1.87012	-3.65563	0.0266405
C1QTNF12	-1.86845	-3.6514	0.045658
PLEKHG1	-1.86834	-3.65113	0.0166474
BCL2L15	-1.86389	-3.63987	0.00850342
TSPAN15	-1.85836	-3.62596	0.00905266
IFITM1	-1.85823	-3.62562	0.000783943
GAGE13	-1.85142	-3.60856	0.0491416
ANKRD18A	-1.84644	-3.59611	0.0278117
BCL2L14	-1.84361	-3.58907	0.0102172
PLA1A	-1.83666	-3.57183	0.0325341
HS3ST3B1	-1.83643	-3.57125	0.0361052
ENTHD1	-1.83535	-3.56859	0.0174514
ID1	-1.83025	-3.55598	0.0470622
TRIB3	-1.83021	-3.55589	0.0147763
PLS3	-1.82846	-3.55159	0.03188
SH3RF2	-1.82609	-3.54574	0.0137174
ERVK3-1	-1.82267	-3.53736	0.0245991
PRSS8	-1.82	-3.53081	0.0426823
C4BPA	-1.81948	-3.52955	0.049471
ADCY6	-1.81577	-3.52047	0.0487954
MMP10	-1.80978	-3.50588	0.0347727
ATP2C2	-1.7991	-3.48004	0.0109814
MAP7	-1.79461	-3.46923	0.0047088
CHDH	-1.79239	-3.46387	0.0383396
LGALS4	-1.78014	-3.43459	0.00338674
LRRC49	-1.77292	-3.41746	0.047214
NIPA1	-1.76704	-3.40355	0.0223595
HSD17B3	-1.76605	-3.4012	0.0508561
EPHB2	-1.76004	-3.38707	0.0123569
CADPS2	-1.75858	-3.38364	0.0345428
SEC61A2	-1.7552	-3.37574	0.00974151
OLR1	-1.75356	-3.3719	0.0231854
TLCD1	-1.75325	-3.37118	0.0328417
CCL15-CCL14	-1.74965	-3.36278	0.0193184
CLDN7	-1.7475	-3.35776	0.00885741
RBP4	-1.74702	-3.35663	0.0248242
MYO5C	-1.7466	-3.35567	0.0311474
AOC1	-1.73441	-3.32743	0.00201774
TSPAN6	-1.73339	-3.32508	0.0237407
TCTN2	-1.72681	-3.30995	0.0464228
PRSS23	-1.72533	-3.30655	0.0270792
ERBB3	-1.72479	-3.30531	0.0266467
CBLC	-1.72416	-3.30389	0.0269502
DMD	-1.72252	-3.30013	0.00354252
CD200	-1.72251	-3.30011	0.0399714
TRIM15	-1.71743	-3.28851	0.0184612
TACC2	-1.7151	-3.28321	0.0233167
HAPLN3	-1.71465	-3.28216	0.00635523
PRR15L	-1.71164	-3.27533	0.0457207
AEBP1	-1.70225	-3.25408	0.0372401
PTPRM	-1.70109	-3.25147	0.0381153
CDCA8	-1.69956	-3.24801	0.0504939
LSR	-1.68962	-3.22571	0.0269234
TRIM2	-1.68805	-3.22221	0.040799
SERPING1	-1.68665	-3.21909	0.00287106
MMP19	-1.68267	-3.21022	0.0283137
AKT1S1	-1.67328	-3.18939	0.0161257
EPS8L2	-1.67223	-3.18707	0.0316509
MYO6	-1.66797	-3.17766	0.0170105
TPX2	-1.66583	-3.17297	0.00481659
DSP	-1.66533	-3.17186	0.0370849
LRIG3	-1.66435	-3.16972	0.0500488
FGGY	-1.65596	-3.15132	0.0105928
IDO1	-1.65304	-3.14495	0.00247451
ZNF415	-1.6479	-3.13377	0.045189
GBP5	-1.64212	-3.12124	0.011502
FAM102A	-1.64206	-3.12111	0.0447971
C17orf99	-1.64036	-3.11744	0.0395576
ESRP1	-1.63562	-3.10721	0.0246783
ZNF580	-1.6351	-3.10609	0.0497653
PDCD1LG2	-1.63501	-3.1059	0.0491033
GIPC1	-1.63479	-3.10542	0.0255117
CDKN1A	-1.63423	-3.10421	0.00458514
WEE1	-1.61669	-3.0667	0.0359231
CCL3	-1.61348	-3.0599	0.020957
PERP	-1.61306	-3.05901	0.0345139
TRIP13	-1.60845	-3.04924	0.0269968
LURAP1L	-1.60331	-3.0384	0.0304987
DNAJC12	-1.59337	-3.01753	0.0270462
SLC7A11	-1.59291	-3.01658	0.0203333
CCL3L1	-1.58794	-3.00621	0.0313454
ARHGEF35	-1.5836	-2.99717	0.0242251
RSAD2	-1.57966	-2.98899	0.0143605
NPAS2	-1.5774	-2.98431	0.0337737
SCN2A	-1.57471	-2.97876	0.0493199
SDC4	-1.56763	-2.96418	0.0131458
DNAH7	-1.56602	-2.96087	0.0460196
IL1B	-1.56292	-2.95451	0.00576338
DSG2	-1.55362	-2.93553	0.0195686
AL162417.1	-1.5486	-2.92534	0.035241
ABHD17C	-1.54597	-2.92	0.025777
PKIG	-1.54581	-2.91967	0.0348793
AC114490.2	-1.54071	-2.90938	0.0108985
FLT1	-1.54041	-2.90876	0.0156177
GPR84	-1.53956	-2.90707	0.00931609
TC2N	-1.53913	-2.90619	0.0146431
CDC42EP2	-1.53897	-2.90586	0.0364155
NFIX	-1.53425	-2.89639	0.0440653
OCLN	-1.53023	-2.88832	0.0151966
SPINK1	-1.5254	-2.87867	0.0277851
MARCKSL1	-1.52449	-2.87685	0.00304227
KIF4A	-1.51605	-2.86008	0.0106168
FAT1	-1.51254	-2.85311	0.0496153
TRIP10	-1.50496	-2.83817	0.0117896
PPME1	-1.50422	-2.8367	0.0135793
HGD	-1.49385	-2.81639	0.0496404
CD40	-1.49359	-2.81589	0.00106318
GGT5	-1.48929	-2.80751	0.0122789
KIF14	-1.48377	-2.79679	0.041214
FARP1	-1.48139	-2.79217	0.0067274
TNF	-1.47785	-2.78533	0.0498802
MAPK13	-1.47543	-2.78066	0.0210009
CTSV	-1.47418	-2.77827	0.0245666
TSPAN1	-1.47327	-2.77651	0.0335625
GBP4	-1.44828	-2.72883	0.0066634
POFUT1	-1.43176	-2.69776	0.0172671
MAOA	-1.41617	-2.66876	0.0208431
GNA11	-1.41505	-2.6667	0.0445889
IRF6	-1.40989	-2.65717	0.0490385
MYO5B	-1.40281	-2.64417	0.0212621
HLA-DQB1	-1.40046	-2.63986	0.0255903
CNNM4	-1.39867	-2.63659	0.0399108
TRAF1	-1.39775	-2.63491	0.0183328
DIAPH3	-1.3973	-2.63409	0.0217251
MANSC1	-1.39612	-2.63193	0.0340607
TMEM54	-1.3928	-2.62589	0.027551
ETV7	-1.3921	-2.6246	0.0195326
ZNF711	-1.39158	-2.62365	0.0506309
GRINA	-1.37778	-2.59868	0.0135755
GBP1	-1.37691	-2.59712	0.00460634
TMEM177	-1.37532	-2.59425	0.0391753
CCL4	-1.37473	-2.5932	0.0378557
CDS1	-1.37014	-2.58495	0.0330638
CDH1	-1.36926	-2.58338	0.0282981
NOMO3	-1.36208	-2.57055	0.0152728
BCL2L1	-1.3598	-2.56649	0.0486915
LILRA4	-1.35825	-2.56374	0.0382481
CTAGE8	-1.35698	-2.56149	0.0502254
PLA2G4C	-1.35658	-2.56077	0.0270491
DUSP5	-1.35526	-2.55842	0.0138617
WARS	-1.35471	-2.55746	0.00716039
TUBB2B	-1.35466	-2.55737	0.0322894
CTTN	-1.33128	-2.51625	0.035476
LAMP3	-1.32844	-2.5113	0.024987
SLFN5	-1.31396	-2.48623	0.00894793
USP18	-1.31082	-2.48082	0.034612
TSPAN13	-1.30894	-2.4776	0.01452
KCNMA1	-1.29871	-2.46008	0.0317741
CEP170B	-1.29711	-2.45736	0.0413959
CFAP44	-1.28916	-2.44385	0.038055
REPIN1	-1.28878	-2.44321	0.0491753
KIF3B	-1.28079	-2.42972	0.0419534
AC093668.1	-1.27875	-2.42628	0.0254826
TOMM34	-1.27864	-2.4261	0.0250124
NPIPB3	-1.26472	-2.4028	0.0252735
HLCS	-1.25365	-2.38444	0.0506993
IL32	-1.25311	-2.38354	0.0358801
EBI3	-1.24824	-2.37551	0.0400985
PTP4A3	-1.23914	-2.36057	0.0157565
HCAR2	-1.23293	-2.35044	0.0298949
CCND2	-1.22391	-2.33579	0.0343552
LAG3	-1.22353	-2.33517	0.0385539
C4B	-1.22115	-2.33132	0.0492538
IFIT2	-1.21912	-2.32805	0.0480163
MT-ND4	-1.19823	-2.29458	0.0246604
MAL2	-1.19637	-2.29163	0.0422173
ATP1B1	-1.19374	-2.28745	0.0221764
EMP1	-1.1908	-2.28279	0.0505916
TBC1D4	-1.19049	-2.2823	0.0167497
H1FX	-1.18966	-2.28099	0.0425015
STAT4	-1.18846	-2.27909	0.0405359
CMTM8	-1.18184	-2.26866	0.0402
MREG	-1.17806	-2.26272	0.0503323
IFIT3	-1.15825	-2.23187	0.0480065
PPIF	-1.15795	-2.23141	0.0110411
ENC1	-1.15722	-2.23027	0.0365931
TNFAIP2	-1.15476	-2.22648	0.0239434
PSD3	-1.15333	-2.22427	0.0451787
FHL2	-1.15024	-2.2195	0.0500757
THBD	-1.14796	-2.216	0.0275174
MYBL2	-1.12742	-2.18468	0.0396201
MT-CO1	-1.11739	-2.16954	0.017182
LRP8	-1.11176	-2.16108	0.0303806
CES2	-1.11019	-2.15874	0.0368855
SOX4	-1.10726	-2.15437	0.0247668
TRABD2A	-1.10638	-2.15304	0.0451943
NRG1	-1.10516	-2.15122	0.0374429
LGALS3BP	-1.09099	-2.1302	0.0509935
GMDS	-1.08996	-2.12867	0.0279026
CD83	-1.07984	-2.11381	0.0465599
STAT1	-1.06533	-2.09265	0.0210206
MT-ND6	-1.06393	-2.09062	0.0186241
OCIAD2	-1.06115	-2.08659	0.0435127
GSDMB	-1.05672	-2.0802	0.0388708
IL3RA	-1.05132	-2.07242	0.0377255
HDGF	-1.04305	-2.06059	0.0139383
FCGR3A	-1.04303	-2.06055	0.0429977
PDLIM1	-1.03894	-2.05471	0.0151338
NAPA	-1.034	-2.04769	0.0484425
MT-CO2	-1.01592	-2.0222	0.0240458
IER3	-1.01385	-2.01929	0.0430925
TMEM109	-0.973018	-1.96294	0.0355699
MLF2	-0.947383	-1.92837	0.0454041
CCNB1	-0.920467	-1.89273	0.0422603
RNF20	-0.912626	-1.88247	0.0396383
NKIRAS2	-0.9012	-1.86762	0.0499275
MAPKAPK2	-0.893375	-1.85752	0.0477592
POLD2	-0.853968	-1.80746	0.0434436
VDAC1	-0.787348	-1.7259	0.048968
HSPD1	-0.772275	-1.70796	0.0452401

## Sheet: IV vs II
Name	Log₂ fold change	Fold change	P-value
AL136295.4	9.35614	655.36	0.000794498
MAGEA3	9.29305	627.317	0.00188581
PRAMEF15	7.83951	229.049	0.0064956
MAGEA2B	7.68761	206.159	0.0118696
APOA2	7.67227	203.978	0.000114539
MAGEA12	7.53195	185.073	0.0140134
TTR	7.23968	151.133	3.11725e-05
DEFB4A	7.15865	142.879	0.0202666
URGCP-MRPS24	7.14342	141.379	0.0137213
KRTAP3-1	7.08217	135.502	0.0201994
TEX47	6.87466	117.349	0.0188966
PLA2G2A	6.7187	105.324	0.00025816
RNF148	6.6629	101.329	0.0282153
WFDC9	6.65301	100.637	0.0320717
MYL3	6.55579	94.0781	0.0323216
TEKT4	6.53434	92.69	0.0222342
GSTA1	6.50757	90.9856	1.6645e-07
SLC5A10	6.47651	89.0479	0.0263267
MBD3L3	6.44714	87.2533	0.026619
PYY	6.42921	86.1756	0.0334882
LCN15	6.31255	79.4818	0.0410002
DAAM2	6.28151	77.7896	0.0312358
ZG16	6.26983	77.1625	1.77461e-06
TAS2R38	6.26878	77.1062	0.0397675
FCN3	6.26835	77.0836	0.0384577
TPSD1	6.26383	76.8421	6.35101e-05
IGF2	6.23355	75.2464	0.04352
KRTAP13-2	6.05254	66.3737	0.0371211
OR5K1	6.03889	65.7485	0.0458164
SALL3	6.02755	65.2337	0.0484857
MAGEA2	6.02524	65.1297	0.000111787
CSAG2	6.00114	64.0507	0.000582757
CHST9	5.9609	62.2886	0.0403081
MS4A12	5.92194	60.629	2.80109e-13
TRABD2B	5.67671	51.1518	0.0497834
GDF3	5.64698	50.1083	0.00525981
PPIAL4H	5.6372	49.7697	0.000783514
FAM220A	5.63563	49.7158	0.00399756
TBC1D3G	5.47524	44.4847	0.00104981
LIMS3	5.4744	44.4589	1.27496e-09
APOA1	5.37111	41.3871	0.00140191
FABP1	5.19959	36.7479	1.08136e-13
CA1	5.15962	35.7439	1.397e-07
TUSC3	5.09766	34.2413	0.000609401
REG3G	5.03435	32.771	0.0254696
XAGE2	5.02711	32.6071	0.0124144
PCDHB2	4.97313	31.4095	0.00662896
MUC21	4.96851	31.309	0.0135142
F2	4.94847	30.8771	0.00248622
SHBG	4.92632	30.4068	0.0129011
SPRR3	4.8302	28.447	0.0275752
RBMY1A1	4.79281	27.7192	0.0141417
GUCA2B	4.77222	27.3262	0.00927147
CEACAM7	4.73654	26.6588	0.00728861
AKR1B10	4.70302	26.0466	0.000298893
FAM3B	4.61474	24.5005	0.000141887
GJC3	4.55298	23.4739	0.0249967
NRG4	4.54627	23.3648	0.0261528
RBP2	4.50534	22.7113	0.0278502
VWC2	4.48127	22.3356	0.00771592
LYVE1	4.45071	21.8674	4.86315e-05
ATP5MF-PTCD1	4.41553	21.3406	0.00294189
CHP2	4.38888	20.9501	0.0172585
FANCD2OS	4.34902	20.3792	0.0313945
PAH	4.34508	20.3236	0.0142409
SEMG1	4.32897	20.0978	0.0167575
CA9	4.24639	18.9798	0.035199
ORM2	4.19211	18.2789	0.00035434
MUC6	4.15438	17.8071	0.00189225
SYT7	4.14724	17.7191	0.0407547
PGA3	4.13789	17.6047	0.000438751
CBLIF	4.13766	17.6019	0.00785868
MT1H	4.10862	17.2512	0.000487174
ADAMTS2	4.07715	16.8789	0.00263094
PPIAL4E	4.03101	16.3477	0.0145724
TRIM63	4.00952	16.1059	0.0457675
MALL	3.98548	15.8397	0.0068844
GFRA2	3.9846	15.8301	3.16287e-05
C9orf43	3.95426	15.5007	0.0145391
ODAPH	3.95058	15.4612	0.00417683
HIST1H2AD	3.94286	15.3787	0.0080379
CSAG1	3.89527	14.8797	0.0170466
MYL4	3.87881	14.7109	0.0100742
RAG2	3.86543	14.5751	0.0192796
PCDHGB1	3.85338	14.4538	0.0302563
NXPE2	3.82902	14.2119	0.0298894
CYP26A1	3.78917	13.8247	0.0383697
OLFML3	3.76905	13.6332	5.37088e-05
SLC2A14	3.75389	13.4906	4.75375e-05
IGLL5	3.71853	13.1641	0.000353143
APOD	3.6998	12.9943	0.0192843
LY6G6D	3.5315	11.5634	0.00991391
RAPGEF4	3.48051	11.1619	3.59175e-05
GUCA2A	3.45249	10.9472	0.011094
GRAPL	3.4404	10.8558	0.0415117
TSPAN18	3.36847	10.3279	0.0465511
REN	3.35763	10.2505	0.0382287
PMEL	3.34525	10.163	0.0161786
TPSB2	3.33579	10.0965	0.000420082
IL1R2	3.31328	9.94026	0.000263607
SAA1	3.27609	9.68726	0.0193717
RNASE1	3.26259	9.59701	6.00367e-06
GPD1	3.24379	9.47278	0.022981
PLG	3.23283	9.40111	0.0159972
BMX	3.17766	9.04837	0.00850782
SERPINA11	3.17628	9.03971	0.0342669
MT1M	3.17448	9.02847	0.00942372
CPNE5	3.1656	8.97309	0.00564253
PPIAL4G	3.13154	8.76369	0.0218072
MAS1L	3.11402	8.65795	0.0209197
OR2A2	3.10005	8.57448	0.0495045
TDRD10	3.07949	8.45315	0.0428503
CA4	3.04168	8.23447	0.00713301
JCHAIN	3.03977	8.22363	0.00111501
IGKV2D-28	3.03765	8.21153	0.00544796
ROBO2	3.0086	8.04781	0.0173438
OLFM4	2.94724	7.7127	0.0291246
OLAH	2.92324	7.58545	0.0412134
CCIN	2.90201	7.4747	0.0492066
OR2A12	2.8979	7.45343	0.0499022
DNAAF1	2.89523	7.43962	0.00108059
ALOX15B	2.88201	7.37178	0.00642432
LIPC	2.88075	7.36534	0.00763639
AL451062.3	2.86137	7.26707	0.0483166
EPHX3	2.83846	7.15257	0.0377205
LILRB5	2.82683	7.09515	0.00322628
SLC28A3	2.74783	6.71707	0.029547
KRT23	2.73799	6.6714	0.0151208
C3	2.71847	6.58174	0.000234182
SLC22A1	2.71287	6.55623	0.02372
SLC7A9	2.70634	6.52666	0.00553939
SIGLEC11	2.68021	6.40951	0.0243174
VSIG4	2.66023	6.32132	0.000813519
SULT1A2	2.65748	6.30931	0.00445594
DUOXA2	2.64621	6.26021	0.0458784
CALB2	2.63437	6.20905	0.0389548
RETN	2.60558	6.08635	0.00568045
IGF1	2.57484	5.95804	0.000773963
GATD3A	2.56927	5.93511	0.00679269
CYP19A1	2.56155	5.90341	0.0149199
SLC39A5	2.51275	5.70708	0.0476108
SIGLEC14	2.51044	5.69793	0.0368111
HLA-DQA2	2.50337	5.67007	0.0063821
FAM174B	2.48115	5.58343	0.0386578
PCDH12	2.47206	5.54836	0.0469452
M1AP	2.45426	5.48031	0.0279064
ITLN1	2.42332	5.36404	0.00772044
DUOX2	2.3781	5.19852	0.048862
U2AF1	2.36478	5.15075	0.0238887
NAT8B	2.36012	5.13413	0.0291615
SULT1B1	2.34275	5.07269	0.0014289
PDLIM4	2.34196	5.0699	0.041864
SCN4B	2.31437	4.97389	0.000115421
VNN2	2.30778	4.95119	0.000212509
HTRA4	2.27631	4.84436	0.0069495
RGPD5	2.26048	4.79151	0.0447407
TMIGD3	2.25995	4.78974	0.00932385
TRPV4	2.25684	4.77944	0.0198267
S100A12	2.25505	4.77352	0.0249135
TPST1	2.24519	4.74099	0.0104463
VPREB3	2.23893	4.72045	0.0151738
ADCYAP1	2.23695	4.714	0.0232852
FBLN1	2.22928	4.689	0.0230782
ACOX2	2.20675	4.61634	0.00413365
FERMT2	2.20198	4.60111	0.0111306
UTS2	2.20185	4.60068	0.0126481
PDK4	2.17931	4.52938	0.0142638
SRGAP1	2.1694	4.49837	0.00226667
P2RY12	2.15699	4.45982	0.0198526
CXCR1	2.15442	4.45189	0.0406472
GAS2L3	2.15386	4.45018	0.000621706
THRB	2.13204	4.38336	0.0440869
FMN1	2.12672	4.36724	0.00904179
RBP1	2.107	4.30793	0.0360818
IGSF21	2.07819	4.22278	0.042279
KCNE2	2.06836	4.1941	0.050362
C1QB	2.04513	4.12711	0.0122445
AC098850.3	2.0291	4.0815	0.00433882
MAK	2.01471	4.041	0.0307253
PGA4	2.00222	4.00615	0.0273019
CD163	2.00171	4.00473	0.0241836
ST6GALNAC3	1.99201	3.97791	0.0187386
GPR34	1.97509	3.93153	0.0220031
CEACAM4	1.96695	3.9094	0.0193056
VSTM1	1.94243	3.84352	0.03041
SLC40A1	1.93108	3.8134	0.00175431
TXNDC5	1.92973	3.80984	0.0308838
CD209	1.91646	3.77495	0.0080339
ITGA9	1.90162	3.73632	0.0365737
KRT81	1.89567	3.72095	0.0132858
ECHDC3	1.8894	3.70482	0.0285141
SIGLEC10	1.88002	3.6808	0.0220212
CLEC4D	1.8739	3.66522	0.0301252
LIMD1	1.81814	3.52627	0.0244247
C1QC	1.80776	3.50099	0.029784
CLEC4E	1.80718	3.49958	0.0294602
ITSN1	1.80376	3.4913	0.00184617
THBS1	1.79713	3.47528	0.00791732
APOBEC3B	1.7935	3.46654	0.00885338
NCKAP5	1.79248	3.4641	0.0344211
CD163L1	1.77739	3.42805	0.00710343
MOCS1	1.76552	3.39996	0.0415438
GUCY1A1	1.76205	3.39179	0.0296442
METTL7A	1.75066	3.36513	0.00949451
GHRL	1.73949	3.33916	0.0229267
GSTT2B	1.72617	3.30849	0.0262848
APOC1	1.70529	3.26095	0.0238013
ZBTB16	1.68977	3.22605	0.00876742
NCF1	1.68468	3.21469	0.050934
DYSF	1.65541	3.15013	0.0439108
SLC16A6	1.64065	3.11807	0.00933502
SELENOP	1.6356	3.10717	0.0466433
SULT1A1	1.57594	2.9813	0.0384965
EDNRB	1.56944	2.96789	0.0344318
OLFML2B	1.56579	2.96039	0.0355847
SRGAP2B	1.55368	2.93565	0.0442874
KDM4A	1.54351	2.91503	0.0105036
TLR5	1.53319	2.89426	0.0341416
ANKRD20A2	1.51708	2.8621	0.0216776
FILIP1L	1.51422	2.85644	0.0276483
LRRK2	1.50794	2.84404	0.0258875
A2M	1.50621	2.84063	0.0291386
RIPOR2	1.50556	2.83934	0.0253703
C1orf162	1.49469	2.81804	0.0438923
SORT1	1.46759	2.76559	0.0234551
ITGB5	1.41809	2.67232	0.0334388
TRA2A	1.4025	2.64359	0.029426
IL18	1.39413	2.6283	0.032023
TBCK	1.33717	2.52655	0.0384947
SH3PXD2B	1.3183	2.49372	0.0466198
HMBOX1	1.31194	2.48275	0.0377226
CDH17	1.28975	2.44486	0.0413983
SLC36A4	1.25685	2.38973	0.0287023
NBPF11	1.24153	2.36449	0.0258043
DSC2	1.227	2.3408	0.0374148
HIST1H2BD	1.21941	2.32852	0.0188209
FLVCR1	1.21842	2.32692	0.0251681
ABCA1	1.1734	2.25543	0.0497077
SLC35E3	1.16533	2.24285	0.0379803
OSBPL1A	1.15503	2.22689	0.0445535
TIAM1	1.13031	2.18906	0.0487406
SPPL3	1.12791	2.18542	0.0440664
UGGT1	1.12373	2.17909	0.0397303
PPP1R10	1.11778	2.17013	0.0501387
MIS18BP1	1.11366	2.16394	0.0382281
COG5	1.11216	2.16169	0.0509768
TUT7	1.07161	2.10178	0.0400573
USP17L20	-10.2542	-1221.33	2.31498e-05
PRAMEF14	-10.18	-1160.11	2.12833e-05
GOLGA6D	-10.0671	-1072.76	3.99671e-05
NMUR2	-9.6083	-780.523	5.45806e-08
DEFA6	-9.21143	-592.813	0.000215867
FOXD4L3	-9.15121	-568.575	0.000125165
ELOA3B	-9.11067	-552.821	0.00025898
CRNN	-8.86766	-467.124	0.000427517
KRTAP4-16	-8.63868	-398.567	0.000661561
PRAMEF20	-8.55349	-375.715	0.000755994
NPSR1	-8.50623	-363.606	1.1381e-05
OR51E1	-8.14919	-283.89	2.79642e-06
AGTR2	-8.06388	-267.59	0.00106388
IFNA4	-8.03035	-261.443	0.00177874
KLK7	-8.00428	-256.76	0.00158324
IFNG	-7.96791	-250.369	1.70025e-06
DGKK	-7.96587	-250.015	0.00194878
OR4D1	-7.93005	-243.884	2.27203e-05
PRSS2	-7.90014	-238.879	4.75147e-09
MBD3L2B	-7.88858	-236.973	0.00172722
IL3	-7.84965	-230.664	0.001495
TRIM49D1	-7.84294	-229.595	0.000782703
IFNA16	-7.79092	-221.462	0.00191202
TTC16	-7.78988	-221.303	6.44133e-06
OR52R1	-7.75306	-215.726	0.00277653
ETNPPL	-7.75306	-215.726	0.00277662
OPN1MW	-7.73164	-212.548	0.00228462
OR7G1	-7.71432	-210.011	0.00296212
MBD3L2	-7.71432	-210.011	0.00296644
NEFM	-7.66774	-203.338	2.05715e-09
AC090227.1	-7.62958	-198.031	0.00203104
KLK12	-7.62375	-197.232	4.67439e-06
ARL13A	-7.59143	-192.863	0.00348717
GAGE1	-7.59143	-192.863	0.00350125
KRTAP2-3	-7.59143	-192.863	0.00351026
MSX1	-7.58364	-191.825	0.00248417
PSG3	-7.50327	-181.43	0.00383648
OR2M7	-7.47643	-178.086	0.00342021
PDIA2	-7.47531	-177.948	1.75857e-05
OR5D14	-7.36	-164.278	0.00467362
OR1G1	-7.36	-164.278	0.00468372
OR5L1	-7.30313	-157.929	0.00356835
KRTAP16-1	-7.29443	-156.979	0.00401988
RAB6C	-7.27916	-155.327	0.00407644
TRIM67	-7.26593	-153.908	0.0046253
HEPACAM	-7.20087	-147.123	0.00577074
RBP3	-7.16777	-143.785	0.00525383
FOXD1	-7.14623	-141.654	1.00022e-05
PRR20B	-7.14367	-141.403	0.006394
PABPC5	-7.14367	-141.403	0.00640729
GABRE	-7.1092	-138.065	0.00571041
TRIM43	-7.10887	-138.033	0.00431801
NME5	-7.09533	-136.744	1.10543e-06
PEG10	-7.08923	-136.167	0.000190143
CLDN2	-7.08409	-135.682	0.00688825
RPE65	-7.07901	-135.205	0.00557656
CYP2C18	-7.06714	-134.098	0.00556196
SPRR1B	-7.04998	-132.512	0.00580416
SLC14A2	-7.02248	-130.01	0.00573943
PLPPR4	-7.02194	-129.961	0.00750313
TMEM40	-7.00126	-128.111	0.00532681
SLC6A20	-6.97786	-126.05	1.73598e-06
OR4F15	-6.95698	-124.239	0.00800854
BIRC8	-6.95698	-124.239	0.00801706
NUTM2E	-6.9402	-122.803	1.60294e-05
PCDHGA5	-6.91961	-121.063	0.00698992
CT47A12	-6.91051	-120.301	0.00027201
RP1L1	-6.9073	-120.034	2.28254e-06
GAGE2A	-6.8919	-118.76	0.00655814
OR2M5	-6.88894	-118.517	0.00859847
RAET1L	-6.88894	-118.517	0.0086071
ADIG	-6.84767	-115.174	0.00780527
GZMH	-6.84417	-114.895	1.79166e-11
DEFA5	-6.8416	-114.691	5.6034e-05
GOT1L1	-6.837	-114.326	0.00630252
GLB1L3	-6.83102	-113.852	0.00803807
OR2D3	-6.83102	-113.852	0.00806695
SLC1A7	-6.81753	-112.793	0.00912692
AC211486.8	-6.81753	-112.793	0.00914119
PRR20D	-6.81753	-112.793	0.0091614
PNLIPRP3	-6.81753	-112.793	0.00917167
CNTNAP3C	-6.81753	-112.793	0.00917241
GGTLC3	-6.75694	-108.154	0.0050735
CCDC190	-6.75279	-107.843	0.000406622
GABRA3	-6.75117	-107.722	3.91318e-05
PABPC4L	-6.74237	-107.067	0.0098583
CST9	-6.74237	-107.067	0.00986162
UGT2A1	-6.74237	-107.067	0.00987741
GRXCR1	-6.74237	-107.067	0.00987962
S100G	-6.74237	-107.067	0.00988949
USP17L2	-6.73254	-106.34	0.00758257
PRAMEF4	-6.68723	-103.052	0.00825909
AC084121.8	-6.67798	-102.394	0.00927366
LRRC71	-6.66307	-101.341	0.0107468
OR2T10	-6.66307	-101.341	0.0107912
ERICH2	-6.66307	-101.341	0.0107965
OR11A1	-6.66307	-101.341	0.0108255
AC084121.6	-6.66307	-101.341	0.0108479
TMEM215	-6.66201	-101.266	0.000285366
USP17L13	-6.65475	-100.758	0.00849975
SHISA9	-6.64636	-100.173	0.00800831
ERVV-1	-6.63993	-99.7281	0.00894156
CREB3L1	-6.61676	-98.1395	0.00940101
APCS	-6.57913	-95.6124	0.0114927
PPP1R2C	-6.57913	-95.6124	0.0114937
PCDHA5	-6.56408	-94.6204	0.000664599
GFPT2	-6.51882	-91.6981	0.00870229
SNTN	-6.5066	-90.9248	0.0109208
ZNF280A	-6.48996	-89.8822	0.0126587
OLIG3	-6.48454	-89.5447	0.00767349
POTEC	-6.44911	-87.3726	0.00807259
OR10J3	-6.4373	-86.6603	0.0112274
LINC02203_1	-6.43649	-86.6119	0.00857595
RBM20	-6.40317	-84.6343	0.000150662
FMO2	-6.39488	-84.1496	0.0135997
C6orf118	-6.36642	-82.5057	0.0117226
KCNK15	-6.36588	-82.4746	5.64437e-05
KRT6C	-6.35184	-81.6758	0.0145653
PTGIS	-6.33585	-80.7758	0.0127284
AC010323.1	-6.29614	-78.5825	0.0154626
RAET1G	-6.29452	-78.4944	7.3377e-05
ITIH6	-6.29305	-78.4144	0.0152297
S1PR5	-6.29305	-78.4144	0.0152423
FAM155B	-6.29305	-78.4144	0.0152501
RNASE13	-6.29305	-78.4144	0.0152537
APOL5	-6.29305	-78.4144	0.015257
ADH6	-6.28776	-78.1277	0.00906797
TDO2	-6.28267	-77.8526	0.0115065
OR2T3	-6.27772	-77.5855	0.000237222
KIR3DL2	-6.27767	-77.5833	4.9509e-08
FOXA1	-6.27265	-77.3137	0.000221927
SBSPON	-6.2683	-77.0807	0.000381422
TFAP2A	-6.23894	-75.5283	0.00178027
KIAA1210	-6.21664	-74.3696	0.0132486
USP17L22	-6.20936	-73.9952	3.54674e-07
OR12D3	-6.19847	-73.4388	0.000450343
IBSP	-6.19799	-73.4145	0.0117242
HOXC13	-6.1834	-72.6758	0.0173379
NLRP8	-6.17767	-72.3874	0.00324002
SLC30A8	-6.14673	-70.8515	0.002131
UGT1A8	-6.13712	-70.3812	1.46053e-05
AL590132.1	-6.13432	-70.2448	0.000364279
OPN1LW	-6.12763	-69.9198	1.75698e-05
OR5M3	-6.12241	-69.6672	0.00194992
AC068775.1	-6.10727	-68.9402	1.10417e-07
PRR20C	-6.10412	-68.7898	0.00129164
GZMA	-6.0968	-68.4414	1.58941e-10
KIR2DL4	-6.09112	-68.1728	1.97402e-11
GP5	-6.08617	-67.9391	0.0168719
ZNF683	-6.08077	-67.6854	8.84187e-10
LRAT	-6.06465	-66.9332	0.0192726
IFNE	-6.06465	-66.9332	0.0192808
OR8K5	-6.06465	-66.9332	0.0193025
ZIM3	-6.06465	-66.9332	0.0193313
TBX21	-6.0469	-66.1145	4.79866e-05
IZUMO2	-6.02842	-65.2734	2.27884e-05
CCNO	-6.02761	-65.2367	0.0161396
PRR20A	-6.02731	-65.2232	0.00424231
TCEAL6	-6.0188	-64.8396	0.000445761
GZMK	-6.01457	-64.6496	1.11807e-10
CGB2	-6.01427	-64.6364	0.0156097
NTNG1	-5.98922	-63.5235	0.018301
OR4C12	-5.97098	-62.7253	0.00357877
PCDHGA2	-5.93512	-61.1857	0.0218318
AL359922.1	-5.93512	-61.1857	0.0218476
KRTAP5-11	-5.93512	-61.1857	0.0218742
ZNF750	-5.91941	-60.523	0.00327919
SMR3B	-5.91579	-60.3711	0.00390953
SLC35G4	-5.90149	-59.7758	6.33054e-05
MYO18B	-5.88673	-59.1676	0.0145737
MYH6	-5.86285	-58.1961	0.0220778
SLC36A3	-5.85196	-57.7584	0.0209538
AIPL1	-5.85196	-57.7584	0.020971
CLEC14A	-5.83022	-56.8945	0.0208874
OTC	-5.81948	-56.4728	1.07637e-05
TMEM132B	-5.79952	-55.6965	0.000526849
KCNQ2	-5.79894	-55.6743	0.0209113
ACSM2A	-5.79264	-55.4318	0.0249695
TP53AIP1	-5.79264	-55.4318	0.0249723
VHLL	-5.79264	-55.4318	0.0249728
FAM205A	-5.79264	-55.4318	0.0249988
ARMC3	-5.78951	-55.3116	0.0205428
EGFL6	-5.78562	-55.1626	0.000655666
OR1N2	-5.78411	-55.1051	0.00103154
KANK4	-5.76366	-54.3293	0.0178814
LIN28B	-5.74667	-53.6934	0.00219749
TRIM9	-5.72849	-53.021	0.00381403
EEF1E1-BLOC1S5	-5.72301	-52.8199	0.0218906
OR2T12	-5.70765	-52.2604	0.00119016
EN2	-5.70252	-52.0752	0.0233322
OR6C75	-5.69987	-51.9794	0.00388636
TNFRSF13B	-5.69023	-51.6333	0.000387472
AKAP4	-5.68241	-51.3543	0.022207
TTC24	-5.67858	-51.2181	0.000691991
CD3G	-5.66373	-50.6935	1.63638e-08
VAT1L	-5.6617	-50.6221	0.0248879
CNGB1	-5.6617	-50.6221	0.0249246
AC119674.2	-5.65621	-50.4302	0.0233554
ZNF695	-5.64664	-50.0965	0.000160251
CYP27C1	-5.6343	-49.6698	0.0287854
NPVF	-5.6343	-49.6698	0.0288228
KCNV1	-5.6343	-49.6698	0.0288867
GH2	-5.6343	-49.6698	0.0288999
UBE2NL	-5.6343	-49.6698	0.0289172
RBMXL3	-5.6343	-49.6698	0.0289279
CRTAC1	-5.6343	-49.6698	0.0289285
WNT3	-5.62891	-49.4846	0.0222227
POM121L2	-5.62849	-49.4701	0.00111287
SERPINB3	-5.62235	-49.2602	0.00179216
LEMD1	-5.6114	-48.8876	0.000116575
SYNM	-5.60197	-48.5693	9.37044e-05
SERTM1	-5.60073	-48.5273	0.00867743
AC134684.9	-5.59726	-48.411	0.0230746
GAGE13	-5.59499	-48.3347	1.0423e-05
LINGO2	-5.57471	-47.6602	0.00588341
SERPINA6	-5.57451	-47.6535	0.0296332
MS4A8	-5.57233	-47.5817	7.76138e-06
NLRP13	-5.57007	-47.5072	0.00547388
OR5AC2	-5.56809	-47.4419	0.0245147
MOG	-5.55091	-46.8803	0.000798808
MYF6	-5.54934	-46.8293	0.00619043
KCNU1	-5.54825	-46.7938	0.0248582
MKRN3	-5.54498	-46.6881	0.0275365
ULBP2	-5.54314	-46.6284	2.98745e-05
NR1H4	-5.53396	-46.3329	0.0020135
PRR20E	-5.5312	-46.2441	0.00477833
AC211486.7	-5.52809	-46.1447	0.00935974
UBE2L5	-5.52589	-46.0743	0.00317918
ANXA10	-5.51205	-45.6343	0.00307105
SCN10A	-5.50883	-45.5327	0.00256724
KRT16	-5.50722	-45.4819	0.00175644
OR14A16	-5.48614	-44.8223	0.0289248
TBC1D3	-5.48209	-44.6965	0.000150087
DTHD1	-5.45818	-43.9619	2.0294e-07
CFAP74	-5.45605	-43.897	0.0330449
SLC10A6	-5.45605	-43.897	0.0330975
POTEA	-5.45605	-43.897	0.0330996
AL662899.1	-5.45605	-43.897	0.0331103
IZUMO3	-5.45605	-43.897	0.0331753
ART5	-5.45605	-43.897	0.0331775
OR9I1	-5.45605	-43.897	0.0332495
OR6T1	-5.45605	-43.897	0.0332662
STOML3	-5.45605	-43.897	0.0332735
TP53TG3E	-5.45605	-43.897	0.0332818
CSHL1	-5.45605	-43.897	0.0333612
AC235565.2	-5.45605	-43.897	0.0333675
ADAMTS4	-5.45253	-43.7901	0.0284023
DLX4	-5.44644	-43.6056	0.0261813
PRAC1	-5.42897	-43.0806	2.21638e-05
EOMES	-5.4246	-42.9505	4.87787e-08
KIR2DL1	-5.42077	-42.8366	0.000243473
OR6Y1	-5.39878	-42.1887	0.00234684
ATP6V1G3	-5.39445	-42.0621	0.0299911
CCKAR	-5.39445	-42.0621	0.0300055
AC010522.1	-5.39445	-42.0621	0.0300159
IGFL2	-5.38535	-41.7977	0.0310664
LRRC3B	-5.38033	-41.6524	0.00731742
TIGIT	-5.3801	-41.6459	1.81422e-07
KIAA1549L	-5.37674	-41.549	0.0022997
OR11H2	-5.37534	-41.5086	8.81133e-05
TMEM211	-5.36301	-41.1555	0.00473537
LRRC32	-5.35477	-40.9209	0.0285936
AL583836.1	-5.33018	-40.2295	0.0307043
BRS3	-5.32986	-40.2205	0.000857775
GOLGA6C	-5.31743	-39.8755	3.44968e-05
ART3	-5.30063	-39.4138	0.03214
SH2D1A	-5.29585	-39.2834	3.37523e-06
AC211486.6	-5.28542	-39.0005	0.0123222
TGM6	-5.28541	-39.0003	0.0340707
PPP2R2B	-5.27881	-38.8223	5.96054e-07
USP17L17	-5.27522	-38.7258	0.000248506
HCN4	-5.2748	-38.7145	0.0101994
REG4	-5.27264	-38.6566	8.72348e-05
OR5T3	-5.269	-38.559	0.00207267
DIO2	-5.26503	-38.4531	0.000582916
GZMM	-5.25476	-38.1803	4.29499e-06
TAS2R3	-5.25207	-38.1094	0.038756
TCIM	-5.25207	-38.1094	0.0387888
SGCZ	-5.25207	-38.1094	0.0387892
ZAR1L	-5.25207	-38.1094	0.0388367
ATP1A3	-5.25207	-38.1094	0.0388579
EPB42	-5.25207	-38.1094	0.0388666
CREB3L3	-5.25207	-38.1094	0.0388686
METTL21C	-5.25207	-38.1094	0.0388936
CCT8L2	-5.25207	-38.1094	0.0389353
MAGEB5	-5.25207	-38.1094	0.0389873
ZCCHC13	-5.25207	-38.1094	0.0390393
RTL4	-5.25207	-38.1094	0.0390495
ZMAT4	-5.24709	-37.9779	0.0341625
MAGED4	-5.23662	-37.7032	0.0401379
CALCA	-5.23662	-37.7032	0.0401551
ANKUB1	-5.21387	-37.1135	0.000394145
OR8H2	-5.20512	-36.8889	0.00307457
CCDC158	-5.20243	-36.8203	0.00427135
PRF1	-5.20181	-36.8046	2.72633e-10
KLRC3	-5.19818	-36.7121	4.68933e-09
DIRC1	-5.19288	-36.5773	0.011072
OR5M1	-5.18436	-36.3621	0.0112914
RHCG	-5.1701	-36.0043	0.0427428
STXBP5L	-5.1477	-35.4496	0.00781151
RGS7	-5.14491	-35.3813	0.00252078
SLC5A1	-5.14067	-35.2774	1.24861e-06
TNFRSF19	-5.1406	-35.2756	0.0448559
NANOGP8	-5.13402	-35.1151	0.00439621
CR589904.2	-5.12399	-34.8719	0.0361589
LGALS13	-5.11803	-34.7281	0.0119957
KRT71	-5.11177	-34.5778	0.0374289
LHFPL4	-5.11177	-34.5778	0.037469
DLK1	-5.11177	-34.5778	0.0374842
ADRA1B	-5.11087	-34.5561	0.0391106
LAMC3	-5.11087	-34.5561	0.0391186
CORIN	-5.09763	-34.2404	0.0012358
GLB1L2	-5.09093	-34.0818	0.0390155
KLRD1	-5.07537	-33.7162	2.08951e-09
OPRM1	-5.075	-33.7076	0.00787768
C1orf226	-5.07032	-33.5983	0.00839214
TAAR8	-5.0633	-33.4353	0.0108994
RHOXF2B	-5.05332	-33.2047	0.00023336
BHLHE22	-5.05142	-33.161	0.00829388
ADAM23	-5.05078	-33.1463	0.0412444
FAM180A	-5.05078	-33.1463	0.0412833
CD28	-5.04448	-33.0019	0.000437976
PRSS48	-5.03906	-32.8781	0.0134151
OR5AU1	-5.02737	-32.6129	0.0480152
ADAM32	-5.01759	-32.3925	0.00174207
PRAMEF2	-5.01349	-32.3005	0.0469304
CHD5	-5.01349	-32.3005	0.046965
AMY1A	-5.01349	-32.3005	0.0469693
CYP4A11	-5.01349	-32.3005	0.0469698
KCNE4	-5.01349	-32.3005	0.0469758
CLRN2	-5.01349	-32.3005	0.0469791
ASB5	-5.01349	-32.3005	0.0469927
ZFP42	-5.01349	-32.3005	0.0470369
CRH	-5.01349	-32.3005	0.047083
DEFB121	-5.01349	-32.3005	0.0471049
TRPM5	-5.01349	-32.3005	0.047109
AC004805.1	-5.01349	-32.3005	0.0471181
KRTAP6-1	-5.01349	-32.3005	0.0471386
SLC16A2	-5.01349	-32.3005	0.047163
PYHIN1	-5.0096	-32.2136	4.86418e-07
SCN4A	-5.00663	-32.1474	0.0414127
PDHA2	-5.00663	-32.1474	0.0414351
ELOA2	-5.00551	-32.1225	0.00595128
PCSK1	-5.00335	-32.0743	0.00100782
EDDM3B	-5.00103	-32.0229	0.011495
OR2AG1	-4.99291	-31.8431	0.0113629
PTHLH	-4.98684	-31.7095	0.00304005
C1orf100	-4.98636	-31.6989	0.0375377
USP17L4	-4.98581	-31.6869	0.0145055
ST6GALNAC5	-4.98581	-31.6869	0.01456
ERVW-1	-4.98449	-31.6579	0.0137208
USP50	-4.97355	-31.4186	0.0055326
TM4SF4	-4.96854	-31.3097	0.000389328
CHRNA4	-4.96561	-31.2461	0.0058614
PTCH1	-4.96366	-31.204	0.0004027
KRTAP29-1	-4.9471	-30.848	0.0462074
FGF13	-4.94438	-30.7898	0.00578705
USP17L30	-4.93804	-30.6547	0.00209676
FAM57B	-4.93578	-30.6069	0.0113055
KLK13	-4.92251	-30.3267	0.0434918
TEX13C	-4.90904	-30.0448	0.00560346
CCL5	-4.90221	-29.9029	1.11911e-07
THSD4	-4.90195	-29.8975	0.00105012
ABCG5	-4.87556	-29.3556	0.00305783
OR1L4	-4.87311	-29.3057	0.0161008
C9orf131	-4.86668	-29.1754	0.0161909
GNAT3	-4.84243	-28.689	0.0486951
OR51T1	-4.84243	-28.689	0.0487663
WFDC8	-4.84243	-28.689	0.0488062
VTCN1	-4.84116	-28.6638	0.0472694
TGM4	-4.84024	-28.6456	0.00534894
TP53TG3F	-4.82818	-28.407	0.0485459
GAD1	-4.81996	-28.2457	6.72944e-05
OR9G1	-4.81802	-28.2077	0.00695253
KLRC2	-4.79934	-27.8448	1.4997e-06
OR7A5	-4.79536	-27.7681	0.00839631
PCDH11X	-4.78324	-27.5358	9.12426e-05
PARD6G	-4.77372	-27.3547	0.000380441
CARTPT	-4.7634	-27.1598	0.0164954
SELE	-4.7604	-27.1033	0.0229136
SAMD7	-4.7604	-27.1033	0.0229209
GOLGA6B	-4.75536	-27.0089	0.00075809
ELOVL4	-4.75293	-26.9635	0.00363808
KIR2DL3	-4.75109	-26.929	0.00217026
C10orf120	-4.7497	-26.903	0.0157048
CD3D	-4.74026	-26.7276	8.86684e-07
HRNR	-4.73851	-26.6952	4.98425e-05
POU5F1B	-4.72966	-26.5319	0.000168209
OR6K2	-4.7244	-26.4354	0.0160693
COLEC10	-4.71271	-26.2221	0.00633436
HEATR9	-4.70708	-26.1199	0.000508412
AMELX	-4.70022	-25.996	0.0198376
SLC26A9	-4.6998	-25.9884	0.0165747
MYOM3	-4.69666	-25.932	0.0106052
TRIML1	-4.67672	-25.576	0.00899273
SYT10	-4.67414	-25.5303	0.00448007
PLIN1	-4.67062	-25.4681	0.0200867
KLRC4	-4.66585	-25.3841	2.78292e-05
NLRP10	-4.66244	-25.3242	0.0101963
KRT6B	-4.65664	-25.2226	0.000364175
NEFL	-4.65159	-25.1343	0.000264048
ZNF365	-4.64653	-25.0464	0.002108
SSUH2	-4.64445	-25.0102	0.00210326
DSPP	-4.64165	-24.9617	9.73667e-05
STC1	-4.64114	-24.9529	0.0195963
AC084121.9	-4.64082	-24.9475	0.010357
APBA2	-4.63773	-24.894	0.000259071
KDR	-4.62786	-24.7244	0.0267291
TYR	-4.61429	-24.4929	0.00204643
KIR3DL1	-4.60458	-24.3286	0.00368035
PCDH19	-4.59409	-24.1523	0.0153735
MEDAG	-4.59227	-24.1219	0.0188757
OR13G1	-4.59075	-24.0965	0.0229545
OR5R1	-4.58818	-24.0536	0.00807166
KIR3DL3	-4.58516	-24.0033	0.00406948
Z83844.1	-4.57772	-23.8799	0.0024066
FGFBP2	-4.57512	-23.8368	0.00563371
KRT80	-4.56278	-23.6337	0.0174078
SLC34A3	-4.56147	-23.6123	0.0233941
PRAMEF5	-4.56147	-23.6123	0.0234145
SHROOM3	-4.55121	-23.445	0.000983863
OR7D4	-4.54811	-23.3947	0.00202568
USP17L29	-4.54653	-23.3691	0.00279471
MUC5B	-4.53838	-23.2375	0.00115662
XCL2	-4.53641	-23.2058	1.81946e-06
CYP4X1	-4.52913	-23.0889	0.0205865
PDILT	-4.52913	-23.0889	0.0206398
SLC25A53	-4.52036	-22.949	0.0155952
GRIA3	-4.50316	-22.677	0.00446202
HYAL1	-4.50101	-22.6433	0.000478433
SLC34A2	-4.50052	-22.6356	0.0215808
KERA	-4.49855	-22.6048	0.0237282
ITK	-4.49193	-22.5012	2.00414e-06
SAMD3	-4.48416	-22.3803	3.33733e-07
CFAP77	-4.48188	-22.3449	0.0311488
MEOX1	-4.48188	-22.3449	0.031174
NHLH2	-4.48188	-22.3449	0.0312119
BARX2	-4.48188	-22.3449	0.0312221
OR4D5	-4.47219	-22.1954	0.0270786
KIR2DS4	-4.4715	-22.1848	0.00241387
BEND2	-4.46571	-22.096	0.00691393
TAF1L	-4.46147	-22.031	0.00244532
DEFB125	-4.45373	-21.9132	0.0108071
ITGBL1	-4.4463	-21.8007	0.0168853
SHC3	-4.44471	-21.7767	0.0102318
RETNLB	-4.44468	-21.7762	0.00675301
SPANXN2	-4.44101	-21.7209	0.00751145
PDCD1	-4.43615	-21.6478	0.00185501
FA2H	-4.43229	-21.59	0.0072522
GZMB	-4.41947	-21.399	2.05322e-07
PLAC1	-4.4148	-21.3298	0.00518608
TRIM54	-4.39333	-21.0148	0.0180776
OR10Z1	-4.38926	-20.9556	0.00918341
MARVELD2	-4.37972	-20.8174	7.70779e-05
GRIN2A	-4.37443	-20.7413	0.0066044
TMPRSS11F	-4.37036	-20.6828	0.0177976
LAG3	-4.36858	-20.6573	1.38008e-06
PRDM5	-4.3681	-20.6505	0.0102715
AC006486.1	-4.35884	-20.5183	0.0132143
WIPF3	-4.35398	-20.4493	0.00506468
ALDOB	-4.35386	-20.4475	0.000199184
REG3A	-4.34721	-20.3535	0.00811822
C7orf33	-4.34286	-20.2923	0.0311748
MAPT	-4.33941	-20.2438	0.00262467
FSTL5	-4.33537	-20.1873	0.0112303
UNC5C	-4.33137	-20.1314	0.0132981
MYCN	-4.32852	-20.0916	0.012352
SPANXD	-4.32696	-20.0698	0.0247186
TEX54	-4.3252	-20.0454	0.0271575
CYP2B6	-4.3208	-19.9844	0.00275126
ANO1	-4.31936	-19.9644	0.0370312
OR51V1	-4.31609	-19.9193	0.0239291
MEPE	-4.31368	-19.8859	0.0322812
FNDC1	-4.30477	-19.7635	0.021482
TRAM1L1	-4.30068	-19.7076	0.00410539
ZPLD1	-4.29918	-19.6871	0.0114863
PAGE3	-4.29013	-19.564	0.023391
RTN4RL2	-4.2887	-19.5447	0.00601772
TRIM49C	-4.28858	-19.543	0.00162294
TERB1	-4.28627	-19.5117	0.0205135
NPW	-4.28437	-19.486	0.0160857
SH3D19	-4.27981	-19.4245	0.00156803
MMP26	-4.27933	-19.418	0.0176702
SLC6A9	-4.26985	-19.2909	0.0208682
TRPM8	-4.26825	-19.2695	0.00751771
BDNF	-4.25479	-19.0906	0.00143015
FRMPD4	-4.25269	-19.0628	0.0203582
F11	-4.25263	-19.0621	0.0190347
KBTBD12	-4.24316	-18.9374	0.0271889
PPBP	-4.2387	-18.8789	9.43112e-06
ERVMER34-1	-4.23455	-18.8246	0.00655827
PADI1	-4.23329	-18.8081	0.0303923
PTPRT	-4.23221	-18.7942	0.00455909
GLIS3	-4.23025	-18.7686	0.000218752
ZIC2	-4.22586	-18.7115	0.0181292
DKK1	-4.21734	-18.6013	0.0121043
PDGFD	-4.21145	-18.5257	0.0069056
SLC22A3	-4.2052	-18.4455	0.00899435
DRAXIN	-4.20239	-18.4096	0.00344763
TCP11X1	-4.20059	-18.3866	0.0369499
PIH1D3	-4.19872	-18.3629	0.0273265
OR2A1	-4.19857	-18.361	0.000552973
GOLGA6L22	-4.19329	-18.2939	0.00187845
NOTO	-4.18323	-18.1667	0.0300473
OR4K13	-4.18083	-18.1365	0.0135237
NUDT11	-4.17584	-18.074	0.0316673
OR7A10	-4.17248	-18.0319	0.0374179
OR5M10	-4.17248	-18.0319	0.0375284
MS4A18	-4.16942	-17.9937	0.00522639
OR51A7	-4.15679	-17.8369	0.00397503
CRYBA4	-4.15483	-17.8126	0.0265459
CABS1	-4.15055	-17.7599	0.0297607
RPTN	-4.148	-17.7285	0.025932
LIPI	-4.14706	-17.717	0.0138154
TXNDC2	-4.14275	-17.6641	0.000317148
TRPA1	-4.13928	-17.6217	0.0023389
NKAIN3	-4.13603	-17.582	0.0428099
MAP3K15	-4.13476	-17.5665	0.0154275
USP17L24	-4.13204	-17.5335	0.00528278
C1QTNF2	-4.12903	-17.4969	0.0177466
AP003071.5	-4.12755	-17.4789	0.00866486
DUX4	-4.12614	-17.4619	0.00857382
GCGR	-4.12347	-17.4297	0.0378157
MNS1	-4.12278	-17.4213	0.000163265
LCT	-4.12009	-17.3889	0.0231439
OR5B2	-4.11938	-17.3802	0.0234991
DNAJC22	-4.11771	-17.3602	0.00251943
PRELID3A	-4.11689	-17.3503	0.0231637
USP17L26	-4.1138	-17.3132	0.00375318
KCNK9	-4.11207	-17.2925	0.0231562
KLRC4-KLRK1	-4.11086	-17.278	1.44364e-05
WDR93	-4.10977	-17.2649	0.0315926
FLRT2	-4.10648	-17.2256	0.0104265
SCARA5	-4.10295	-17.1835	0.0099887
FLG2	-4.09993	-17.1476	0.0208997
TRPM3	-4.09812	-17.126	0.00362137
CACNA1B	-4.09483	-17.0871	0.0208394
GALNT13	-4.08987	-17.0284	0.00493356
OR13C3	-4.08679	-16.9921	0.0108262
METTL11B	-4.08234	-16.9398	0.0259843
NLRP7	-4.07925	-16.9035	0.00073642
GAGE2E	-4.07817	-16.8908	0.000224611
MFSD4A	-4.07588	-16.8641	0.0233915
HOXB5	-4.06272	-16.7109	0.0136185
FAM186B	-4.06184	-16.7008	0.0135351
SSX5	-4.05979	-16.677	0.0326374
PKLR	-4.05856	-16.6628	0.00973859
ZNF99	-4.04907	-16.5536	0.00139277
WNT4	-4.04805	-16.5419	0.00438952
MYOZ2	-4.04244	-16.4777	0.043146
SLC25A41	-4.04244	-16.4777	0.0433011
FEZ1	-4.03445	-16.3867	0.00175729
CT45A3	-4.01967	-16.2196	0.00999958
IL22RA1	-4.01879	-16.2097	0.0399791
LRRC30	-4.01879	-16.2097	0.0401597
NPTXR	-4.01613	-16.1799	0.0328136
ALDH3A1	-4.01426	-16.159	0.0125674
EGFR	-4.01316	-16.1467	0.000400672
ILDR1	-4.01306	-16.1455	0.014771
KLK10	-4.00949	-16.1056	0.0169459
ENAH	-4.00678	-16.0754	0.000262036
PHYHIPL	-3.99745	-15.9717	0.023626
CSNK1A1L	-3.98817	-15.8693	0.01052
BCL11B	-3.98396	-15.8231	0.0090706
SPAG11B	-3.9825	-15.8071	0.03787
ADGRF1	-3.9815	-15.7961	0.00670829
HCN1	-3.97776	-15.7552	0.00609072
TGFBR3	-3.97047	-15.6758	7.1347e-05
FCRL3	-3.96647	-15.6324	9.68566e-05
HOXA13	-3.96586	-15.6258	0.0128946
BCHE	-3.96534	-15.6202	0.0297023
RASGRP1	-3.96378	-15.6033	0.000142056
OR2W1	-3.96293	-15.5941	0.0295119
SEMA3E	-3.96283	-15.5931	0.00391836
FAM83A	-3.95724	-15.5327	0.0434835
OCA2	-3.95394	-15.4972	0.00755299
FAM71A	-3.95276	-15.4846	0.00943432
SLC16A11	-3.95247	-15.4815	0.0100571
CHRDL1	-3.95214	-15.4779	0.0165067
TP53TG3B	-3.94754	-15.4287	0.0101129
C9orf24	-3.94529	-15.4046	0.000128534
NR1I2	-3.9425	-15.3748	0.00630126
SLC16A14	-3.93519	-15.2971	0.00680649
OR14I1	-3.9342	-15.2867	0.0121745
HOXB8	-3.93407	-15.2853	0.0409876
PEX5L	-3.93379	-15.2823	0.0115749
SLC2A2	-3.92774	-15.2184	0.00833225
SYNE2	-3.92719	-15.2126	3.57813e-05
SRPX	-3.92602	-15.2002	0.00306674
TRPV6	-3.92448	-15.184	0.0142724
TMEM63C	-3.92172	-15.1549	0.0452101
ABCG8	-3.92172	-15.1549	0.0452514
CTSE	-3.92153	-15.153	0.0048887
RHOV	-3.91975	-15.1343	0.0348674
GNLY	-3.91509	-15.0855	5.02043e-05
PDGFA	-3.91335	-15.0673	0.00107137
BLID	-3.91239	-15.0573	0.0396113
ATP6V0A4	-3.9107	-15.0397	0.0370649
AC048338.1	-3.9078	-15.0095	0.00617655
ITIH5	-3.90616	-14.9924	0.00947152
USP17L11	-3.90438	-14.9739	2.01053e-05
CEACAM5	-3.89474	-14.8742	5.83945e-05
KLK6	-3.89415	-14.8681	0.024603
CFHR2	-3.89286	-14.8548	0.019375
GC	-3.89274	-14.8535	0.0363862
SPATA31A7	-3.88821	-14.8071	0.00223106
PTCHD1	-3.88348	-14.7586	0.0108572
ADGRF5	-3.88306	-14.7543	0.0131864
CNTD2	-3.88274	-14.751	0.0467426
G6PC	-3.87854	-14.7081	0.0405692
KRT26	-3.87065	-14.6279	0.0416385
SLA2	-3.86592	-14.58	0.000904114
TCEAL2	-3.8658	-14.5788	0.0141252
KRTAP5-5	-3.86493	-14.57	0.025673
GABRA2	-3.85728	-14.4929	0.0105699
PKIA	-3.85549	-14.475	0.0143504
OR5K2	-3.85356	-14.4556	0.0148694
FGD1	-3.84545	-14.3746	0.0394477
ANO2	-3.84224	-14.3427	0.0396961
PVRIG	-3.83589	-14.2797	0.00209836
EFNA5	-3.83326	-14.2537	0.0219232
NLGN3	-3.82898	-14.2114	0.0136016
CD300LD	-3.82444	-14.1668	0.047419
NDST4	-3.82372	-14.1597	0.0260663
NAP1L3	-3.81987	-14.122	0.0223976
C14orf39	-3.81901	-14.1136	0.03931
FIGN	-3.8173	-14.0968	0.0167053
GABRR3	-3.81671	-14.0911	0.0270742
AADAC	-3.81442	-14.0688	0.0335544
NPY1R	-3.80927	-14.0186	0.00470343
TM4SF20	-3.80866	-14.0127	0.00316553
USP17L28	-3.8052	-13.9791	0.0103755
OR9Q2	-3.805	-13.9772	0.0464134
ZDHHC15	-3.80412	-13.9686	0.0374357
CEACAM6	-3.79856	-13.9149	0.000205376
TP53TG3	-3.79757	-13.9054	0.00763448
HOXB9	-3.79634	-13.8935	0.00478924
MUC15	-3.79256	-13.8572	0.00893686
SERPINB5	-3.7925	-13.8566	0.0183635
BRINP2	-3.78803	-13.8138	0.0330269
TRIM64C	-3.7842	-13.7771	0.00331418
SPAG11A	-3.78115	-13.748	0.0335278
SLC35F4	-3.78091	-13.7457	0.0398672
GABRG1	-3.77932	-13.7306	0.0315413
SHROOM4	-3.77913	-13.7288	0.00974322
DSC3	-3.77715	-13.7099	0.0033086
ASPN	-3.77648	-13.7036	0.022173
UGT1A7	-3.77052	-13.6471	0.0218166
FAM227A	-3.7655	-13.5997	0.0262797
OR6K3	-3.76232	-13.5697	0.0147194
TSHZ2	-3.76197	-13.5665	0.0133691
KLHL14	-3.76108	-13.5581	0.0487567
RCAN2	-3.75616	-13.512	0.0083803
GP1BB	-3.74511	-13.4088	0.0401648
VCX3A	-3.74398	-13.3983	0.00250356
OR10J5	-3.74273	-13.3868	0.0494781
LPO	-3.74273	-13.3868	0.0495362
ANKRD18B	-3.74223	-13.3821	0.00240579
BMP10	-3.73529	-13.3179	0.0474627
SPATA31A5	-3.73355	-13.3018	0.00244927
RAI2	-3.73199	-13.2874	0.0264676
ZFP37	-3.72531	-13.2261	0.0298787
BAAT	-3.72003	-13.1778	0.00183991
SLC6A7	-3.71607	-13.1416	0.0484635
POTEI	-3.71184	-13.1031	0.0175908
RFX6	-3.71034	-13.0895	0.0141489
MUC4	-3.71017	-13.088	0.000972213
FNDC11	-3.70901	-13.0774	0.0120371
DACH2	-3.70618	-13.0518	0.0241755
ERICH3	-3.70543	-13.045	0.00696454
KIF5C	-3.69883	-12.9855	0.00097609
KLHL10	-3.69779	-12.9762	0.0177907
HOXA11	-3.6969	-12.9681	0.00701043
CDO1	-3.69652	-12.9647	0.0131787
SLC41A1	-3.69573	-12.9576	0.0147348
GTF2A1L	-3.69048	-12.9105	0.0367839
PDZRN3	-3.68795	-12.8879	0.0360898
ANO3	-3.68738	-12.8828	0.0301581
C12orf71	-3.68672	-12.8769	0.0148107
ZNF479	-3.6863	-12.8732	0.00357303
EDIL3	-3.68613	-12.8717	0.0240918
SLC22A9	-3.68284	-12.8423	0.0349069
OR2H2	-3.68214	-12.8362	0.0447569
DDR2	-3.68214	-12.8362	0.00446298
CPB1	-3.68042	-12.8208	0.0330638
TMEM98	-3.67474	-12.7705	0.00284105
GCKR	-3.66556	-12.6895	0.0431913
CNTN6	-3.66179	-12.6564	0.00666208
AGBL1	-3.66165	-12.6551	0.0406424
KRT6A	-3.65752	-12.619	0.0157773
COBL	-3.65076	-12.56	0.00433882
TINCR	-3.64824	-12.5381	0.0497815
DNAJC12	-3.6465	-12.523	0.000328278
VCAM1	-3.63913	-12.4591	0.00160629
AL445989.1	-3.63493	-12.4229	0.00647943
CCDC110	-3.63397	-12.4147	0.0124639
FOXG1	-3.62756	-12.3596	0.0417393
CYP4F2	-3.62553	-12.3422	0.0240806
MDGA1	-3.62412	-12.3301	0.0391647
SHOX2	-3.62308	-12.3213	0.0267456
ITGA1	-3.61869	-12.2839	9.57252e-05
HEPH	-3.61498	-12.2523	4.94537e-05
ZIM2	-3.61364	-12.2409	0.0419347
TMPRSS4	-3.60751	-12.189	0.000512458
MMP27	-3.60537	-12.171	0.0252171
HNRNPCL1	-3.60253	-12.147	0.0093763
SPON1	-3.5997	-12.1232	0.018775
LGI1	-3.59893	-12.1167	0.0197433
DCAF8L1	-3.59333	-12.0698	0.0371577
ACTRT1	-3.58744	-12.0206	0.0385644
IL5	-3.58391	-11.9913	0.0140509
GAGE12F	-3.58197	-11.9751	0.0414875
FOXD4L4	-3.58065	-11.9642	0.0220086
TTLL2	-3.57954	-11.955	0.03703
NCR1	-3.57944	-11.9542	0.00526627
CLRN3	-3.5784	-11.9455	0.000466754
MUC1	-3.56243	-11.8141	6.71686e-05
CRTAM	-3.55661	-11.7665	1.2707e-05
NLRP9	-3.55098	-11.7206	0.0111975
TEKT3	-3.55083	-11.7194	0.009442
FCRL6	-3.5486	-11.7013	0.000299591
PANX3	-3.54801	-11.6966	0.0362902
HBB	-3.54625	-11.6823	0.0111799
MUSK	-3.54558	-11.6768	0.00692099
GRM8	-3.54431	-11.6666	0.0146104
TBXA2R	-3.54245	-11.6516	0.0388726
SMCO3	-3.54186	-11.6468	0.0313283
E2F1	-3.53115	-11.5606	0.02814
MRAP2	-3.53037	-11.5544	0.0438513
EXPH5	-3.52837	-11.5384	0.0166861
KLK1	-3.52204	-11.4879	0.0016335
ADAM20	-3.51626	-11.4419	0.0454866
DUSP27	-3.51231	-11.4107	0.0417262
SLC5A12	-3.50952	-11.3886	0.0427536
AL162171.1	-3.50785	-11.3754	0.0142736
KRT222	-3.50684	-11.3675	0.0352867
CD27	-3.50032	-11.3162	0.000818454
TRPC3	-3.48782	-11.2186	0.0225218
RFPL4AL1	-3.4862	-11.206	0.00247688
ONECUT2	-3.48077	-11.1639	0.043073
CASTOR2	-3.47664	-11.132	0.0162418
GABRB2	-3.47108	-11.0892	0.0311712
TRAT1	-3.46788	-11.0646	0.00949263
PDLIM3	-3.46718	-11.0592	0.0193591
UNC80	-3.46442	-11.0381	0.00654457
PRAMEF25	-3.45687	-10.9805	0.0288745
TMEM125	-3.45296	-10.9507	0.0307067
ARHGEF28	-3.44908	-10.9214	0.00657352
TC2N	-3.44625	-10.8999	0.000133672
KRTAP3-3	-3.44244	-10.8712	0.0429213
ADIRF	-3.44087	-10.8594	0.00621031
CDH6	-3.43884	-10.8441	0.0224223
RIMKLA	-3.43665	-10.8277	0.016085
PHACTR3	-3.43498	-10.8151	0.0424361
TRIM64B	-3.43464	-10.8126	0.00643211
XPNPEP2	-3.43198	-10.7927	0.0497329
KLRC1	-3.43159	-10.7898	5.13634e-05
JPH1	-3.42867	-10.768	0.0173417
KIF24	-3.42614	-10.7491	0.0245619
KLRF1	-3.42391	-10.7325	0.000429424
JSRP1	-3.42122	-10.7124	0.0344399
KRT36	-3.42027	-10.7054	0.0154833
ARSJ	-3.41896	-10.6957	0.0114908
TNFRSF11B	-3.41761	-10.6857	0.000674092
CD96	-3.41514	-10.6674	0.000193963
OR4K14	-3.41498	-10.6663	0.0372203
PBX4	-3.41252	-10.6481	0.00147197
AR	-3.412	-10.6443	0.0160345
S100A14	-3.40898	-10.622	0.00144939
FAM133A	-3.40291	-10.5774	0.0189374
SOX30	-3.39951	-10.5525	0.0101479
ABLIM2	-3.39818	-10.5428	0.0284125
BFSP1	-3.39758	-10.5383	0.0198141
AC006518.7	-3.39597	-10.5266	0.000897999
IL1RAPL2	-3.38982	-10.4819	0.0507611
FKBP10	-3.38419	-10.441	0.0331475
EPYC	-3.38185	-10.4241	0.02278
B3GALT2	-3.37939	-10.4063	0.0323113
SGPP2	-3.3698	-10.3374	0.000998299
BICDL1	-3.36864	-10.3291	0.00207095
SLC38A5	-3.36606	-10.3106	5.12588e-05
TRIM61	-3.36494	-10.3026	0.00420748
PSAT1	-3.35621	-10.2405	0.00138744
AADACL2	-3.35496	-10.2316	0.0413056
ICOS	-3.34906	-10.1898	0.029004
CD160	-3.34778	-10.1808	0.0107196
TUBB8	-3.34083	-10.1319	0.0230307
EFCAB3	-3.3402	-10.1275	0.046977
THEMIS	-3.33996	-10.1258	0.0113777
USP17L27	-3.32737	-10.0378	0.0234206
GCNT3	-3.32131	-9.99573	0.00331394
NFATC4	-3.31962	-9.98404	0.0310991
APOB	-3.30497	-9.88312	0.0029038
WDR87	-3.30249	-9.86619	0.000984089
ACKR4	-3.29991	-9.84857	0.00597129
SH2D4B	-3.29987	-9.84825	0.038895
ALDH1L1	-3.28939	-9.77697	0.0329049
SNTG1	-3.28864	-9.77191	0.0317406
XKRX	-3.28603	-9.75423	0.0410518
NR2F2	-3.28249	-9.73035	0.00198714
RGMB	-3.28028	-9.71547	0.0137379
UGT8	-3.27925	-9.7085	0.0103659
MYORG	-3.27772	-9.69821	0.0485934
SPATA31A3	-3.27314	-9.66748	0.0175324
CD247	-3.2716	-9.65718	0.00021252
NAV3	-3.27101	-9.65321	0.00441246
KRT5	-3.26647	-9.62291	0.0114966
PTPRG	-3.26603	-9.61993	0.00943154
AXDND1	-3.26496	-9.61284	0.0103286
ACTRT3	-3.26073	-9.58465	0.0459835
TNIP3	-3.25361	-9.53747	4.90741e-05
SV2C	-3.25254	-9.53042	0.0246455
ITGB6	-3.24914	-9.50802	0.0295476
EPHA6	-3.24861	-9.50451	0.0317351
CAPN8	-3.24744	-9.49678	0.0016956
FXYD7	-3.2429	-9.46696	0.00600548
RUNX1T1	-3.24136	-9.45682	0.0342702
SEPT5	-3.24071	-9.4526	0.0437015
C18orf63	-3.23693	-9.42788	0.03152
CCDC80	-3.23044	-9.38555	0.0199058
TET1	-3.22556	-9.35388	0.00832277
ST8SIA2	-3.22309	-9.33788	0.0427556
RNF180	-3.2142	-9.28046	0.0453296
ANXA13	-3.20982	-9.25233	0.00786574
CLDN11	-3.19448	-9.15448	0.0282948
HMCN1	-3.1927	-9.14323	0.00206609
KIF4B	-3.19039	-9.12856	0.0294204
ZNF729	-3.18828	-9.11522	0.0385495
TP53TG3C	-3.18808	-9.11399	0.0257301
TNN	-3.18808	-9.11398	0.00447182
DSCAM	-3.1852	-9.09583	0.0174504
KCNK1	-3.18391	-9.08767	0.00856047
FAM160A1	-3.17628	-9.03976	0.0506419
EFCAB6	-3.17539	-9.03418	0.02877
CTAGE1	-3.17438	-9.02787	0.00826055
ATP9A	-3.174	-9.02547	0.0170052
EPHA4	-3.17131	-9.00862	0.0242339
CCL8	-3.17046	-9.00335	0.0140583
PCDHB14	-3.16442	-8.96572	0.0508409
JAKMIP1	-3.1627	-8.95505	0.00092754
FBLN5	-3.16069	-8.94257	0.0262746
NKG7	-3.15708	-8.9202	2.38948e-05
STYK1	-3.15011	-8.87721	0.0228954
ABCD2	-3.14764	-8.86203	0.00283753
ZFAT	-3.14703	-8.85827	0.00120566
RDM1	-3.14694	-8.85775	0.0119436
SCN2A	-3.14231	-8.82934	0.00141753
NNMT	-3.13576	-8.78936	0.0114716
MYH2	-3.1337	-8.77685	0.0423713
ZNF711	-3.13233	-8.7685	0.00127195
UNC5D	-3.12938	-8.75058	0.0417084
FAM124A	-3.12388	-8.71729	0.046472
HTR2C	-3.12195	-8.70566	0.0476983
CMYA5	-3.10558	-8.60744	0.0113562
MST1R	-3.10556	-8.60727	0.000991485
PARD6B	-3.10437	-8.60022	0.0187797
TMEM255A	-3.08573	-8.48982	0.0303083
ZNF70	-3.08537	-8.48768	0.02361
CSMD1	-3.08424	-8.48102	0.0106973
EPX	-3.08102	-8.4621	0.0494823
LRRD1	-3.07488	-8.42619	0.0450133
ETV4	-3.06753	-8.38337	0.0190507
TRPC4	-3.06434	-8.36487	0.0338359
CFAP47	-3.06006	-8.34006	0.0219556
ACOD1	-3.05822	-8.32944	0.0188513
SLC6A15	-3.05307	-8.29977	0.0159524
ADAM30	-3.04953	-8.2794	0.0417297
FAM227B	-3.0482	-8.27179	0.0117121
ANOS1	-3.04005	-8.22522	0.0261274
CCL4	-3.03852	-8.21647	0.0001225
LAMA4	-3.03544	-8.19893	0.00929087
POTEB2	-3.03488	-8.19578	0.0493177
C17orf100	-3.03207	-8.17983	0.0407704
KLHL32	-3.03046	-8.1707	0.0341904
LURAP1L	-3.02675	-8.14974	0.00287861
SPACA9	-3.02651	-8.14835	0.0217122
DSG3	-3.02331	-8.13029	0.0393515
PTPN13	-3.02127	-8.11883	0.00257085
FABP4	-2.99512	-7.97296	0.0117891
SPACA3	-2.99321	-7.96244	0.0145348
RLN2	-2.98853	-7.93664	0.011772
PDGFRA	-2.98392	-7.91131	0.0218134
CCL22	-2.98268	-7.90452	0.00141619
KDF1	-2.97539	-7.8647	0.0384433
LTBP1	-2.97249	-7.84892	0.00367029
GOLGA6L6	-2.96786	-7.82376	0.0124273
SLC3A1	-2.96221	-7.79316	0.00640386
TGFB2	-2.95822	-7.77163	0.0476927
UGT2B10	-2.958	-7.77048	0.0401201
FJX1	-2.94688	-7.71077	0.0378491
CXorf58	-2.9454	-7.70291	0.029951
ASS1	-2.94442	-7.69765	0.00171213
MLF1	-2.94068	-7.67776	0.0185516
AMOTL1	-2.93956	-7.67175	0.0174643
SDR16C5	-2.93563	-7.65089	0.0504474
LCK	-2.93401	-7.6423	0.00041313
XKR3	-2.92877	-7.61463	0.0221171
RNF150	-2.92784	-7.60969	0.0198995
USP17L25	-2.92206	-7.57929	0.0415595
CACNG2	-2.91661	-7.5507	0.0291266
ZNF215	-2.91531	-7.5439	0.0446578
FASLG	-2.91441	-7.53919	0.0462989
PBK	-2.91406	-7.53738	0.0359022
GAGE10	-2.91391	-7.53659	0.0339036
SCN3A	-2.91156	-7.52431	0.00583417
ERBB4	-2.90749	-7.50314	0.0482567
NOX3	-2.90149	-7.472	0.0465534
FGF18	-2.89347	-7.43054	0.0457499
KCNH5	-2.89094	-7.41756	0.0247273
CDH12	-2.89078	-7.41669	0.00389701
PLEKHH2	-2.89016	-7.41351	0.03119
FUT3	-2.89007	-7.41304	0.023061
SEC14L2	-2.88992	-7.41229	0.0141952
MSLN	-2.88712	-7.3979	0.00378501
PPP1R1B	-2.88258	-7.37469	0.0176723
CYP21A2	-2.87928	-7.35781	0.0463543
SMPD3	-2.87348	-7.32832	0.00562456
MAEL	-2.86806	-7.30085	0.0415085
KCNA1	-2.86765	-7.29877	0.0346944
RSPO3	-2.86665	-7.29371	0.02417
FST	-2.86108	-7.26558	0.00861822
EPHA1	-2.85965	-7.25839	0.00711862
PLCXD2	-2.85663	-7.2432	0.014512
SLC25A23	-2.84853	-7.20266	0.046004
RBFOX1	-2.8465	-7.19252	0.0334745
AKR7A3	-2.82948	-7.10818	0.00106083
VSX1	-2.82568	-7.08948	0.0427987
PLS3	-2.8248	-7.08516	0.0205045
ENOX1	-2.82454	-7.08387	0.0271984
CFAP54	-2.82016	-7.0624	0.0303866
APOBEC3H	-2.81997	-7.06146	0.00133623
CXCL2	-2.81967	-7.05999	0.00128267
AC008554.1	-2.81552	-7.03975	0.00476721
SLAIN1	-2.8129	-7.02698	0.00803289
FLG	-2.81284	-7.02667	0.00822579
TP53TG3D	-2.81248	-7.02491	0.0404363
AC118754.1	-2.80727	-6.99959	0.0121893
THSD7B	-2.80497	-6.98844	0.0259527
ADCY6	-2.79854	-6.95736	0.0283871
MAP1B	-2.79493	-6.93997	0.0189041
SDR42E1	-2.79242	-6.92789	0.0482225
SHD	-2.78965	-6.91461	0.0372481
HSPA2	-2.78951	-6.91393	0.000915329
PTPRD	-2.7865	-6.89953	0.029692
RTKN2	-2.78011	-6.86902	0.0128685
LPA	-2.77966	-6.86688	0.00912511
CNTNAP3B	-2.77915	-6.86448	0.0132794
ZNF728	-2.77863	-6.86203	0.029744
ANKS1B	-2.76191	-6.78292	0.0373203
ZNF492	-2.76141	-6.7806	0.0508789
TOPAZ1	-2.75134	-6.73345	0.0445484
MECOM	-2.73799	-6.6714	0.012252
SH2D2A	-2.73608	-6.66256	0.0153008
CXCR6	-2.73553	-6.66004	0.0100046
PITX1	-2.7256	-6.61434	0.0134328
KLRK1	-2.72403	-6.60716	0.000368702
PF4	-2.71703	-6.5752	0.0344478
ANKEF1	-2.71625	-6.5716	0.0186489
COL5A2	-2.71513	-6.56652	0.0115643
CSF2	-2.71031	-6.54464	0.0164616
PLPP2	-2.70917	-6.53945	0.00417828
NSG1	-2.70835	-6.53574	0.0162364
NPDC1	-2.70819	-6.53502	0.012578
PHLPP2	-2.70726	-6.5308	0.00690423
CAMK4	-2.70419	-6.5169	0.0490114
AQP3	-2.70341	-6.5134	0.0011858
MMP19	-2.70317	-6.5123	0.0107758
SLC29A2	-2.70285	-6.51085	0.0225428
ZFYVE28	-2.69759	-6.48717	0.0183718
HOXB6	-2.69635	-6.48158	0.00827506
RSPH14	-2.68459	-6.429	0.0415605
CLGN	-2.68177	-6.41642	0.0212832
TBC1D3D	-2.68053	-6.41093	0.027186
MMP10	-2.67398	-6.38189	0.00848465
DSG1	-2.67157	-6.37121	0.0337729
GALNT5	-2.66947	-6.36195	0.016113
DNAH3	-2.65617	-6.30358	0.0385637
GOLGA6A	-2.65411	-6.29457	0.0261894
NLGN4X	-2.65292	-6.28941	0.0226892
RRAS2	-2.64531	-6.25628	0.00558772
AC006030.1	-2.64294	-6.24602	0.040572
AMY2A	-2.64158	-6.24016	0.0178934
IFI27	-2.64058	-6.2358	0.00218881
CD5	-2.63921	-6.22992	0.020159
ATP2C2	-2.63657	-6.21851	0.00629283
UBASH3A	-2.63415	-6.20807	0.0148976
ZDBF2	-2.62871	-6.18472	0.0310343
B9D1	-2.62605	-6.17336	0.00858849
ST6GALNAC1	-2.62453	-6.16682	0.0387981
RADX	-2.62255	-6.15839	0.0203155
IRGM	-2.61782	-6.13821	0.0410102
SOX9	-2.61505	-6.12645	0.0240795
XCL1	-2.61098	-6.10919	0.00191839
FAT4	-2.60949	-6.1029	0.044031
DNAJC6	-2.60539	-6.08556	0.047295
HNRNPCL3	-2.6025	-6.07337	0.0452566
FOXP2	-2.59514	-6.0425	0.0226834
ANK2	-2.5898	-6.02016	0.0232539
PKHD1	-2.58828	-6.01382	0.032362
ARHGEF10	-2.58807	-6.01295	0.0355745
GDF15	-2.58419	-5.99679	0.0112815
NPIPB8	-2.5751	-5.9591	0.0204502
FAT1	-2.57453	-5.95675	0.011403
SH2D4A	-2.57229	-5.94751	0.0131471
SMC1B	-2.57039	-5.93971	0.0294444
GUCY2C	-2.56659	-5.92407	0.0230988
HBA1	-2.56582	-5.9209	0.0144745
HOXB7	-2.56365	-5.912	0.00711342
ZFHX4	-2.55891	-5.89263	0.0317479
AGR3	-2.55719	-5.8856	0.0406355
PNLDC1	-2.55713	-5.88535	0.0254685
FGF9	-2.55464	-5.8752	0.0490802
C12orf75	-2.55388	-5.87212	0.00166695
KDELR3	-2.55135	-5.86182	0.0099574
FUT2	-2.54707	-5.84447	0.0314957
TACC2	-2.54267	-5.82667	0.0113391
MUCL1	-2.54204	-5.82413	0.0321273
TEX15	-2.53626	-5.80082	0.019907
FBXO44	-2.53379	-5.79091	0.0386342
CTLA4	-2.53235	-5.78513	0.00478942
SCML4	-2.53089	-5.77929	0.00772988
PIH1D2	-2.52621	-5.76055	0.0337467
TRIM49B	-2.52552	-5.7578	0.0354013
AGBL3	-2.5254	-5.75733	0.0499084
CCDC141	-2.52503	-5.75584	0.0419593
MACROD1	-2.52273	-5.74669	0.00597032
RYR2	-2.52229	-5.74495	0.0201607
KCNA3	-2.52157	-5.74208	0.0349499
RXFP1	-2.51995	-5.73562	0.0448623
HS3ST3B1	-2.50222	-5.66555	0.02007
AMOT	-2.49475	-5.63629	0.0440919
SCG5	-2.48863	-5.61246	0.045098
YPEL1	-2.48723	-5.60699	0.00463547
TSPAN13	-2.48439	-5.59598	0.00312286
DNAH6	-2.47592	-5.56322	0.0448608
RGS9	-2.47316	-5.5526	0.0318737
HSPA4L	-2.47115	-5.54487	0.0217932
SLFN14	-2.46934	-5.53792	0.0345489
OR4F16	-2.46716	-5.52955	0.031517
INPP4B	-2.46535	-5.52261	0.00139628
IL32	-2.46004	-5.50233	0.00555752
C15orf65	-2.4589	-5.49796	0.0297996
KIF21A	-2.45692	-5.49042	0.00613251
OR4F3	-2.45568	-5.48573	0.041534
TM4SF5	-2.45476	-5.48223	0.0112292
ETS1	-2.45053	-5.46618	0.00400449
AFAP1L2	-2.4455	-5.44716	0.0326902
KIF14	-2.44048	-5.42821	0.0101892
AP1M2	-2.43562	-5.40998	0.0227113
MTUS2	-2.4354	-5.40916	0.0351551
SLC12A2	-2.43459	-5.40609	0.00505382
OR4F29	-2.43417	-5.40452	0.0411861
LY9	-2.43132	-5.39386	0.0122463
ITGA2	-2.42163	-5.35776	0.0311322
HSPA1A	-2.42149	-5.35723	0.00447291
ZAP70	-2.41424	-5.33038	0.00961773
ZFP62	-2.40347	-5.29074	0.00391089
ABLIM1	-2.40102	-5.28175	0.0116179
NELL2	-2.38906	-5.23816	0.00918972
P3H4	-2.37631	-5.19206	0.0385851
AKT1S1	-2.37601	-5.19098	0.0153281
PIF1	-2.37229	-5.17761	0.0188622
SYNE4	-2.36906	-5.16604	0.0334255
SLAMF1	-2.36306	-5.1446	0.00243042
ADGRL3	-2.35386	-5.11191	0.0419503
ZNF599	-2.34483	-5.08001	0.0418788
OCIAD2	-2.32029	-4.99434	0.00367789
TSPAN5	-2.31969	-4.99226	0.00833005
TCEA3	-2.31341	-4.97056	0.0106299
BCL2L14	-2.31081	-4.9616	0.0124229
SPIRE2	-2.308	-4.95197	0.0363853
PDZK1IP1	-2.29684	-4.9138	0.0245823
CTSW	-2.29044	-4.89205	0.00624718
NDFIP2	-2.28521	-4.87434	0.00700453
MYO6	-2.28495	-4.87348	0.0150705
TOM1L1	-2.28471	-4.87267	0.0149639
TENM2	-2.27642	-4.84475	0.0428245
CHKB-CPT1B	-2.27497	-4.83987	0.0150656
DMD	-2.27387	-4.83617	0.00885377
CTAGE4	-2.27186	-4.82945	0.0139755
DUSP2	-2.26878	-4.81914	0.000333609
EPB41L4A	-2.26774	-4.81567	0.0287793
CKMT1B	-2.26329	-4.80085	0.00584922
ABHD14A-ACY1	-2.26161	-4.79526	0.0389817
GOLGA6L10	-2.25926	-4.78745	0.0149834
PLEKHG1	-2.25319	-4.76736	0.0198514
ANO9	-2.24626	-4.74453	0.0136018
GPR171	-2.24111	-4.72761	0.0031334
PYCR1	-2.23691	-4.71388	0.0104382
TJP1	-2.2339	-4.70404	0.0466051
MTUS1	-2.22935	-4.68923	0.0349351
NPIPA7	-2.22565	-4.67723	0.00663481
TRIB3	-2.22245	-4.66686	0.0292049
IL6	-2.22142	-4.66352	0.0187712
RSPH10B2	-2.21562	-4.6448	0.048521
HYDIN	-2.20985	-4.62626	0.0508977
CLIC3	-2.20951	-4.62517	0.0282295
IL12RB2	-2.20866	-4.62247	0.0176602
SIDT1	-2.20573	-4.61308	0.0192563
AL136295.1	-2.20062	-4.59677	0.0195134
ELF3	-2.19179	-4.56872	0.028688
C17orf67	-2.19007	-4.56328	0.0463314
ZNF630	-2.18863	-4.55873	0.0509817
CDKN1A	-2.18841	-4.55803	0.0118358
IFITM1	-2.18779	-4.55606	0.00419235
MUCL3	-2.18395	-4.54395	0.0339171
OCLN	-2.17882	-4.52783	0.0135464
TNF	-2.17826	-4.52608	0.0120979
SKAP1	-2.17397	-4.51263	0.0135262
ENTHD1	-2.16652	-4.4894	0.045969
KLF12	-2.16308	-4.4787	0.038954
CASQ1	-2.15862	-4.46488	0.048498
AC004080.3	-2.15446	-4.45203	0.0364719
GLIPR1L2	-2.15152	-4.44294	0.0292227
CDC25C	-2.1424	-4.41496	0.0377254
CXCL3	-2.14115	-4.41114	0.011551
CCND2	-2.13718	-4.39903	0.0034314
RASD1	-2.13341	-4.38754	0.0461754
F8	-2.1322	-4.38386	0.0369722
LAMA2	-2.12684	-4.3676	0.02563
EFNA1	-2.12539	-4.3632	0.0496978
AEBP1	-2.12093	-4.34974	0.0312819
GADD45G	-2.12055	-4.34861	0.0140817
LTK	-2.11511	-4.33224	0.0508757
NDUFC2-KCTD14	-2.11053	-4.3185	0.0197787
CCL4L2	-2.10917	-4.31444	0.00767577
FFAR4	-2.10697	-4.30786	0.0279287
GSTO2	-2.1055	-4.30348	0.032577
NECTIN3	-2.09527	-4.27305	0.0439974
TLN2	-2.09391	-4.26903	0.0385898
TREML1	-2.09254	-4.26499	0.0291177
C17orf99	-2.09109	-4.26068	0.0414637
GPX2	-2.08865	-4.25351	0.0149046
DNAJB1	-2.08556	-4.2444	0.00352331
SLC25A4	-2.07035	-4.19989	0.00823799
TCN1	-2.06816	-4.19352	0.0410689
PTPN4	-2.05666	-4.16021	0.00866386
KRTCAP3	-2.05083	-4.14344	0.0420007
PTGDS	-2.04865	-4.13719	0.0167736
FGGY	-2.03983	-4.11198	0.00257842
LAD1	-2.03257	-4.09133	0.0140845
CKMT1A	-2.02978	-4.08342	0.0370794
SYTL2	-2.01888	-4.0527	0.0222134
OPTN	-2.01743	-4.04861	0.0036459
SIRPG	-2.01316	-4.03665	0.0314242
ARHGEF35	-2.01274	-4.03549	0.0504566
MYBL1	-2.00742	-4.02063	0.0306916
SLC4A11	-2.00374	-4.01039	0.015702
MMP1	-1.9961	-3.9892	0.0302498
PDLIM1	-1.9923	-3.9787	0.00500967
CD226	-1.98904	-3.96973	0.030375
CCDC168	-1.98554	-3.96012	0.0214018
PMEPA1	-1.98296	-3.95304	0.015034
ADORA2A	-1.98136	-3.94864	0.02813
MAL2	-1.97781	-3.93895	0.0256695
SLC27A5	-1.97134	-3.92133	0.0192029
DNAH14	-1.97012	-3.918	0.0365377
AL121768.1	-1.96594	-3.90668	0.0483134
ANKRD6	-1.96406	-3.90159	0.0369806
PRKCQ	-1.95517	-3.87763	0.0401596
PERP	-1.95506	-3.87732	0.048917
S100A16	-1.95088	-3.86609	0.0389748
GSDMB	-1.9501	-3.86401	0.00694977
TMC5	-1.93927	-3.83511	0.0457976
HSPA1B	-1.93533	-3.82464	0.0245887
AOC1	-1.93488	-3.82346	0.02055
STAT4	-1.93071	-3.81243	0.00313667
MPP6	-1.92959	-3.80946	0.0101786
PTPRCAP	-1.92657	-3.80149	0.0485305
MMP3	-1.92546	-3.79859	0.0481246
OBSCN	-1.91256	-3.76477	0.032113
RPL36A-HNRNPH2	-1.88747	-3.69986	0.0484327
HOMER1	-1.88164	-3.68493	0.0218254
EHF	-1.87153	-3.65919	0.0402388
JAKMIP2	-1.86296	-3.63753	0.0227128
MAOA	-1.86223	-3.63568	0.0201089
BCL2L15	-1.85857	-3.62649	0.0420026
TNFRSF9	-1.85298	-3.61245	0.0088668
ITGA6	-1.85163	-3.60907	0.0306607
CDH1	-1.85099	-3.60748	0.0324367
ITGAD	-1.84703	-3.59758	0.0421143
LY75	-1.835	-3.56771	0.0403172
C1orf21	-1.8333	-3.56351	0.00681933
TMEM217	-1.81862	-3.52743	0.0388351
KLRG1	-1.79884	-3.47941	0.0396823
PATJ	-1.78193	-3.43886	0.0370101
LRRC36	-1.77854	-3.43078	0.0331927
CFB	-1.7765	-3.42595	0.0268522
ATP1B1	-1.77305	-3.41776	0.0133512
CTTN	-1.77068	-3.41215	0.0456263
DUSP4	-1.75003	-3.36367	0.00900179
CD2	-1.74892	-3.36106	0.00693013
POLR1E	-1.74025	-3.34092	0.0151341
FOXC1	-1.73691	-3.33321	0.050948
RFWD3	-1.73588	-3.33082	0.0350274
DUSP5	-1.7345	-3.32764	0.0170984
PATL2	-1.69286	-3.23297	0.0232724
LPIN1	-1.66477	-3.17062	0.00855207
AK1	-1.65945	-3.15895	0.0284396
MYC	-1.65584	-3.15107	0.0208415
CDCA4	-1.65355	-3.14606	0.0485523
PLAAT3	-1.64772	-3.13338	0.00324956
TRAF1	-1.63812	-3.11259	0.0316653
SEPT1	-1.63797	-3.11227	0.0473601
SLC9B2	-1.62774	-3.09027	0.0253784
CFAP44	-1.62752	-3.08981	0.0361475
ATP8B1	-1.61669	-3.0667	0.0478652
OXNAD1	-1.60913	-3.05069	0.0197068
PRDM1	-1.59986	-3.03115	0.023699
CLEC2D	-1.58336	-2.99668	0.0139331
MAPKAPK2	-1.58156	-2.99294	0.00969514
MLLT3	-1.56287	-2.95442	0.0507141
MATK	-1.54884	-2.92581	0.0202679
EGR1	-1.5196	-2.86711	0.0495148
CST7	-1.50663	-2.84145	0.0207255
USP12	-1.49471	-2.81808	0.0428873
PPIF	-1.48879	-2.80653	0.0294148
PIM3	-1.47364	-2.77722	0.046979
SELENBP1	-1.46996	-2.77014	0.0433223
EVL	-1.46706	-2.76458	0.0285046
ST3GAL4	-1.4447	-2.72205	0.0495658
UAP1	-1.42928	-2.69312	0.025727
TMEM106C	-1.40744	-2.65267	0.0505019
SLC7A5	-1.38913	-2.61921	0.0416894
TRAF5	-1.37273	-2.5896	0.0466799
SLFN5	-1.36459	-2.57502	0.0420038
OASL	-1.31318	-2.48489	0.0423988
VPS13A	-1.2734	-2.41731	0.0461609
BTBD6	-1.24151	-2.36446	0.0373985
RCL1	-1.22923	-2.34442	0.0398066
FABP5	-1.2245	-2.33675	0.0378203
HSPA6	-1.21443	-2.32049	0.0442938
APOBEC3G	-1.19873	-2.29538	0.0313921
CD8A	-1.19731	-2.29312	0.0371534
CYFIP2	-1.12883	-2.18681	0.046604
SNRPN	-1.02554	-2.03572	0.0451986

## Sheet: III & IV vs I & II
Name	Log₂ fold change	Fold change	P-value
MAGEA2B	7.16036	143.048	0.000368292
MAGEA12	7.00452	128.401	0.00048911
PRAMEF15	6.2077	73.9103	3.5631e-05
TBC1D3K	6.18074	72.5419	0.0013231
WFDC9	6.12394	69.7412	0.00219046
FCN3	5.73953	53.4284	0.00312929
SALL3	5.52164	45.9387	0.00511112
TBC1D3E	5.41591	42.6926	4.93554e-05
MYF5	5.29709	39.3173	0.00574448
IP6K3	5.11403	34.6319	0.00707332
CST1	5.10477	34.4102	0.000681486
PPIAL4H	5.06676	33.5156	1.36736e-05
MAGEA3	4.97922	31.5424	0.000381157
IFNA1	4.74421	26.801	0.0148366
MAGEA2	4.67325	25.5145	9.03684e-05
CSAG2	4.6695	25.4484	0.000399757
F2	4.57242	23.7922	0.00025334
RBMY1D	4.52644	23.046	0.015891
TBC1D3G	4.47659	22.2632	0.000444278
SLC38A3	4.41423	21.3215	0.00541513
CHST9	4.39405	21.0252	0.0028772
GNG13	4.3858	20.9053	0.0232535
CSAG1	4.37573	20.7599	0.000796807
AC010422.6	4.35474	20.4601	0.0177925
C6orf15	4.33658	20.2042	0.0194055
PYY	4.31983	19.971	0.00273207
MYL3	4.28886	19.5468	0.00426473
SOHLH2	4.28564	19.5032	0.0245197
SEMG1	4.26676	19.2496	0.000971752
DUSP13	4.22425	18.6907	0.0232638
SLC2A7	4.21865	18.6182	0.00650867
TUSC3	4.16113	17.8906	3.68792e-05
IGFL1	4.14073	17.6394	0.0291304
FANCD2OS	4.13831	17.6098	0.00274119
HOXD11	4.08397	16.9588	0.0260237
NOTUM	4.04782	16.5392	0.00193785
SHBG	4.01861	16.2077	0.00219629
LYVE1	4.01325	16.1477	4.31412e-07
PCDHB11	3.98644	15.8503	0.0292308
HSPB6	3.97567	15.7325	0.00954796
XAGE2	3.94577	15.4097	0.00514909
CHRDL2	3.93773	15.3241	0.031372
SLC6A2	3.91803	15.1162	0.0170845
LRRC52	3.91722	15.1077	0.0273775
TAAR1	3.88798	14.8047	0.032715
KRTAP22-1	3.83256	14.2468	0.0369112
ACTL6B	3.81274	14.0524	0.0428057
BMP3	3.81258	14.0508	0.00700015
RNF148	3.80421	13.9696	0.0101945
REG3G	3.78963	13.8291	0.0100407
GDNF	3.7819	13.7551	0.0140015
PPIAL4G	3.77502	13.6897	0.000422844
AC134980.3	3.67883	12.8067	0.0439663
TAS2R38	3.60765	12.1902	0.00885223
ADAMTS15	3.59847	12.1129	0.0465238
SCN5A	3.59396	12.0751	0.0211034
SCEL	3.55979	11.7925	0.0118536
APOA2	3.54985	11.7115	0.00464558
FOLR1	3.52838	11.5384	0.00881289
MYL4	3.52163	11.4846	0.00196643
CHRNB2	3.51059	11.3971	0.0470723
MAGEA6	3.50808	11.3772	0.00709311
GDF3	3.50008	11.3144	0.00421206
FBP2	3.49205	11.2515	0.0188026
DAAM2	3.49138	11.2463	0.00508872
PCDHGB1	3.44883	10.9195	0.0104546
TBC1D3F	3.41695	10.6808	0.00689047
CHRND	3.38224	10.4269	0.00832221
CACNG8	3.38029	10.4128	0.00404927
CSAG3	3.36204	10.2819	0.0144164
PPIAL4E	3.35612	10.2398	0.00426478
IFNA13	3.35021	10.198	0.0234682
CRYBB3	3.34665	10.1728	0.0156903
KRTAP4-6	3.34139	10.1358	0.0139486
SULT1C4	3.32668	10.033	0.0175731
OR2A2	3.31875	9.97802	0.00295963
GJB7	3.31371	9.94318	0.00508497
PTH1R	3.30095	9.85565	0.0150368
FBXO39	3.28092	9.71976	0.0248992
MMP2	3.27943	9.70971	0.0046471
GJB4	3.24226	9.46274	0.00471597
SYT7	3.22938	9.37864	0.0131378
CYP26A1	3.21721	9.29984	0.0109323
PALM	3.13814	8.80391	0.03804
SPATA31D1	3.09795	8.56203	0.0239486
CBLIF	3.07582	8.43167	0.00539045
GPR50	3.06337	8.35923	0.0509727
TH	3.02968	8.16626	0.02749
PAGE5	3.02894	8.16211	0.0115821
CDY1	3.01345	8.07495	0.0208383
C22orf15	2.99245	7.95826	0.0132598
HIST1H2AD	2.93581	7.65186	0.00992061
ITGA8	2.9238	7.58844	0.0370066
PLG	2.91921	7.56433	0.00223561
CA1	2.89418	7.43421	0.00312833
PCDHGA3	2.89018	7.41363	0.038053
VCX	2.88609	7.39266	0.00834286
GKN2	2.8838	7.38092	0.0456741
GOLGA8S	2.86798	7.3004	0.0185797
CFC1	2.86595	7.29015	0.0244685
ADAMTS12	2.85049	7.21247	0.0254358
TNNC1	2.84607	7.19041	0.00160652
GPR87	2.84238	7.17201	0.0338256
KRT6A	2.83809	7.15072	0.018444
ACMSD	2.83477	7.13431	0.0217913
AC025165.3	2.81839	7.05376	0.0246289
GSTA1	2.81536	7.03895	0.00620777
MSMP	2.81373	7.03099	0.0465758
MAMDC2	2.7535	6.74351	0.017918
OR1L1	2.74362	6.69748	0.0210228
AMIGO3	2.74236	6.69164	0.01377
GLYATL1	2.72417	6.60782	0.0356164
TRABD2B	2.70806	6.53441	0.0258581
SYTL5	2.67773	6.39849	0.0500569
APOA1	2.64563	6.25768	0.0314853
SYT2	2.64483	6.25424	0.00205671
IGFBP3	2.63232	6.20021	0.0341228
COL9A3	2.61276	6.11674	0.000420951
CYP19A1	2.5945	6.03982	0.00268065
TTR	2.59377	6.03673	0.0327155
OR2A12	2.58126	5.98463	0.0172786
C9orf43	2.56926	5.93504	0.0173046
GRAPL	2.56653	5.92385	0.0256877
PNMA5	2.56233	5.9066	0.0379613
ODAPH	2.51643	5.72166	0.00906968
TDRD10	2.49377	5.63249	0.019997
MBD3L3	2.48685	5.60554	0.0392863
PGK2	2.46347	5.51542	0.0451467
PRPH2	2.45877	5.49749	0.0239961
KRT23	2.43155	5.39474	0.004442
NXPE2	2.42716	5.37833	0.0354839
U2AF1	2.42711	5.37814	0.000559297
KCNJ6	2.41374	5.32855	0.0443518
RBMY1A1	2.41206	5.32234	0.0342346
BMX	2.40868	5.30988	0.0096822
RAP1GAP	2.39882	5.27373	0.0389614
SERPINA11	2.37528	5.18836	0.0278267
SERPINB4	2.34765	5.08993	0.0480032
RNASE1	2.34705	5.08783	1.21169e-05
ACSS3	2.34404	5.07722	0.0417827
PGA3	2.30845	4.95352	0.0126134
CD200R1L	2.30132	4.9291	0.044025
TEX47	2.29356	4.90265	0.0438759
IGSF21	2.28972	4.8896	0.0031077
KCNJ5	2.25213	4.76384	0.0170409
ALOX15B	2.21465	4.6417	0.00232244
HLA-DQA2	2.21265	4.63524	0.00435493
IL1R2	2.20599	4.61392	0.000517843
CLC	2.18243	4.53918	0.0099719
XAGE1B	2.16822	4.4947	0.0262824
MAS1L	2.1476	4.43089	0.0412424
SULT1B1	2.14413	4.42025	5.30616e-05
LIPC	2.12523	4.36272	0.0120161
APOC1	2.09747	4.27958	0.000150515
KRT81	2.08133	4.23199	0.00304722
AK5	2.02229	4.06228	0.0242517
THRB	2.016	4.04462	0.00744447
COL6A2	1.96587	3.90649	0.0269575
FOLR3	1.95633	3.88074	0.00661354
CTSK	1.93782	3.83126	0.00108321
LILRB5	1.93706	3.82924	0.00589226
ST6GALNAC3	1.91877	3.78101	0.00202259
SLC2A14	1.90977	3.75749	0.0326095
SLC22A1	1.90532	3.74591	0.0146736
LRRN1	1.88587	3.69575	0.0461034
ITLN1	1.8823	3.68662	0.00591775
ROBO2	1.86307	3.63782	0.0259308
S100A12	1.84895	3.60237	0.0126058
BAMBI	1.82585	3.54517	0.033142
MS4A12	1.8004	3.48317	0.0484461
THBS1	1.79414	3.46809	0.00140208
FANCC	1.73036	3.31812	0.0115617
DPEP3	1.69754	3.24347	0.0351349
HTRA4	1.69113	3.2291	0.0157429
TREM2	1.66888	3.17969	0.00949801
PDLIM4	1.66785	3.17742	0.0293498
PLTP	1.66775	3.17719	0.000452462
SIGLEC11	1.64356	3.12436	0.035133
COLEC12	1.63978	3.11618	0.00768253
CD163	1.62798	3.09079	0.00476698
GPR34	1.59791	3.02703	0.00624877
VSIG4	1.58617	3.00251	0.00510302
FMN1	1.56887	2.96672	0.00499611
SRGAP1	1.55429	2.93689	0.00215456
APOE	1.55155	2.93132	0.00889479
FABP1	1.54448	2.917	0.0383392
A2M	1.53743	2.90277	0.00441289
TSPAN2	1.5218	2.87149	0.0096261
HPX	1.50157	2.83151	0.0385847
SLC1A3	1.49951	2.82746	0.00622348
SPARC	1.46382	2.75838	0.0433402
MGAM	1.45263	2.73706	0.00887018
CAB39L	1.44235	2.71764	0.0110864
LIMD1	1.43717	2.70788	0.0114663
NCKAP5	1.43714	2.70783	0.0160569
UTS2	1.41873	2.6735	0.046984
SAP30	1.40976	2.65693	0.000559935
AC092587.1	1.40937	2.65621	0.0378916
PRSS21	1.40208	2.64283	0.0118578
C3	1.39267	2.62565	0.0170076
CAMP	1.38822	2.61755	0.028299
TRPC6	1.38379	2.60953	0.0472254
LIN7A	1.36692	2.5792	0.0480413
C1QC	1.3603	2.56738	0.0139452
ANKRD55	1.35762	2.56262	0.0152849
TMIGD3	1.34649	2.54293	0.0218226
MMP9	1.34515	2.54057	0.0462407
RGS16	1.31931	2.49547	0.0330023
GCA	1.28321	2.4338	0.0152359
SCN4B	1.27105	2.41337	0.016487
GSTM3	1.27084	2.41302	0.0227155
NPIPB4	1.26276	2.39955	0.0265874
OLFML2B	1.2471	2.37363	0.0146738
ITGB5	1.23829	2.35919	0.0128554
F5	1.19729	2.29309	0.0269563
HLA-DQB2	1.19347	2.28703	0.0435483
SULT1A1	1.19212	2.28487	0.0207774
GUCY1A1	1.18726	2.27721	0.0436743
ANKRD20A2	1.17503	2.25798	0.0231334
GSTT2B	1.15933	2.23353	0.0507267
CD302	1.15666	2.22941	0.0352507
VNN2	1.14807	2.21618	0.0270774
LRRC37A	1.12867	2.18657	0.0312655
CD163L1	1.1203	2.17392	0.0238001
CLHC1	1.07586	2.10798	0.0211603
MERTK	1.07582	2.10792	0.0415084
TMEM156	1.04512	2.06354	0.0383117
APOBEC3B	1.02215	2.03094	0.0348881
HMGB2	1.01689	2.02355	0.00778195
RIPOR2	1.00835	2.01161	0.0301386
CERKL	0.964313	1.95113	0.0497588
HGF	0.951781	1.93426	0.0485073
ADAM9	0.934791	1.91161	0.0354352
UBXN2B	0.922927	1.89596	0.0351444
FLVCR1	0.922175	1.89497	0.0116869
ZNF331	0.894455	1.85891	0.0474924
HACD4	0.853554	1.80695	0.04806
DISP1	0.82234	1.76827	0.0483991
ALOX5AP	0.810162	1.75341	0.0383569
USP17L20	-9.00578	-514.056	2.19382e-05
GOLGA6D	-8.66491	-405.879	7.12512e-05
FOXD4L3	-7.69733	-207.552	0.000240355
DEFA6	-7.61616	-196.197	0.000675075
ELOA3B	-7.51204	-182.537	0.000875376
CRNN	-7.26111	-153.396	0.00144326
SERPINA6	-7.18141	-145.151	0.000624614
NPSR1	-7.17828	-144.837	0.000149439
SAA2-SAA4	-7.05231	-132.727	1.04154e-05
KRTAP4-16	-7.04331	-131.901	0.00177747
PRAMEF20	-6.96938	-125.312	0.00184092
AMBN	-6.79989	-111.422	0.00146607
NMUR2	-6.79271	-110.869	1.38171e-05
AC090227.1	-6.72431	-105.735	0.00177368
OR4D1	-6.63087	-99.1038	0.000148151
MBD3L2B	-6.54553	-93.4113	0.00209132
IFNA4	-6.51513	-91.464	0.00273332
NME5	-6.42215	-85.7553	3.71974e-07
MSX1	-6.41474	-85.316	0.00251477
OR52R1	-6.40974	-85.0204	0.00392537
KRTAP2-3	-6.39463	-84.1349	0.002875
F11	-6.33613	-80.7913	5.89982e-06
IL3	-6.28359	-77.902	0.00413473
RHCG	-6.20772	-73.9109	0.00234283
SLC14A2	-6.2074	-73.8947	0.0021011
AC211486.8	-6.19454	-73.2391	0.00484295
PRAMEF14	-6.15455	-71.2369	5.70591e-05
XKR5	-6.14694	-70.8621	0.0054508
CAPN13	-6.14017	-70.5303	0.000139405
COMP	-6.13115	-70.0908	4.12049e-06
OR7G1	-6.12889	-69.9809	0.00671909
MBD3L2	-6.10714	-68.9339	0.00755035
GAGE1	-6.0301	-65.3493	0.0071754
ARL13A	-6.02653	-65.1877	0.00675302
OR51E1	-6.0129	-64.5749	2.5564e-05
TMEM40	-5.96417	-62.4302	0.00380881
RPE65	-5.88131	-58.9454	0.00577721
KRTAP4-5	-5.85621	-57.929	0.0059546
MYO18B	-5.83085	-56.9196	0.00516228
TRIM67	-5.8114	-56.1573	0.00765619
PEG10	-5.80244	-55.8097	0.000854816
SLC39A2	-5.79662	-55.5847	0.00738234
PRR20D	-5.76817	-54.4995	0.00822948
OR5D14	-5.75221	-53.8999	0.011483
OR5L1	-5.73244	-53.1664	0.00898432
NUTM2E	-5.71327	-52.4646	0.00020015
KRTAP16-1	-5.6919	-51.6931	0.0107805
RAB6C	-5.67679	-51.1545	0.0110827
CT47A12	-5.67133	-50.9612	0.000824957
ERVV-1	-5.63382	-49.6532	0.00724649
USP17L15	-5.63097	-49.5552	0.00879237
HEPACAM	-5.59269	-48.2577	0.0139703
RBP3	-5.59063	-48.189	0.0116971
PNLIPRP3	-5.56687	-47.4018	0.0109318
TCP11	-5.52831	-46.1515	0.000105149
GGTLC3	-5.51216	-45.6379	0.00769803
TP53TG3E	-5.47177	-44.3778	0.0127796
USP17L13	-5.45921	-43.9933	0.0102919
OR2M5	-5.45536	-43.8761	0.0139272
GZMH	-5.43565	-43.2808	4.68164e-08
OR4F15	-5.41934	-42.7941	0.0142154
TMEM215	-5.41374	-42.6284	0.000959531
SLC1A7	-5.40995	-42.5164	0.013409
CREB3L1	-5.3936	-42.0374	0.00946009
KCNJ12	-5.37343	-41.4538	0.00995953
ANXA10	-5.36847	-41.3116	0.000556422
GLB1L3	-5.36161	-41.1154	0.0124446
GOT1L1	-5.3534	-40.8822	0.0111891
BIRC8	-5.34798	-40.7289	0.0182665
CHST4	-5.33768	-40.4391	0.0146822
FOXD1	-5.32239	-40.0129	0.000124889
POTEC	-5.29235	-39.1882	0.00910209
ADIG	-5.28063	-38.8712	0.0165895
OR10J3	-5.27562	-38.7365	0.0107362
IL22	-5.22143	-37.3084	0.000122908
CNTNAP3C	-5.20793	-36.9611	0.0212857
SHISA9	-5.20546	-36.8976	0.0133034
PRR20C	-5.19557	-36.6456	0.00152997
AC134684.9	-5.17697	-36.1761	0.0131719
CST9	-5.1752	-36.1318	0.0202656
PRAMEF4	-5.17468	-36.1188	0.0171094
AC211486.7	-5.1745	-36.1143	0.00428824
KIR3DL2	-5.16858	-35.9665	3.99869e-05
HPCA	-5.14627	-35.4144	0.019365
USP17L22	-5.14574	-35.4016	3.2632e-05
IZUMO2	-5.14566	-35.3996	1.46605e-05
TDRP	-5.13904	-35.2376	0.0182415
GRXCR1	-5.13241	-35.076	0.0228353
UGT2A1	-5.13241	-35.076	0.022889
PABPC4L	-5.13241	-35.076	0.0229052
S100G	-5.13241	-35.076	0.0229313
COL2A1	-5.11444	-34.6417	0.00013753
SPRR1A	-5.11397	-34.6304	0.0169942
OR2T3	-5.10151	-34.3327	0.00110334
CGB2	-5.09236	-34.1157	0.0150412
PRR20A	-5.08964	-34.0513	0.00561999
NEFM	-5.07742	-33.7641	6.96812e-07
PTGIS	-5.05625	-33.2723	0.0178958
LRRC71	-5.05268	-33.1901	0.024774
GABRA3	-5.045	-33.0138	0.000130489
OTC	-5.04434	-32.9987	9.92879e-06
APCS	-5.04383	-32.9871	0.0214359
PPP1R2C	-5.04383	-32.9871	0.0214528
SLC2A4	-5.01412	-32.3147	0.00316292
OPN1LW	-5.0062	-32.1377	0.00075875
FOXA1	-4.97814	-31.5187	1.54809e-05
KIR2DL4	-4.9698	-31.3371	1.93041e-09
AC211486.6	-4.9576	-31.0732	0.00654513
NLRP8	-4.93788	-30.6513	0.00670971
ZNF683	-4.93569	-30.6049	3.51475e-07
SNTN	-4.93447	-30.579	0.0242443
ITIH6	-4.92754	-30.4324	0.0246821
C6orf118	-4.92724	-30.4261	0.0208571
IFNG	-4.92433	-30.3648	4.09031e-05
CALN1	-4.90295	-29.9182	0.00421114
AGTR2	-4.90233	-29.9053	0.00347823
C2CD4A	-4.88016	-29.4492	0.0183217
KLK6	-4.87734	-29.3917	5.92448e-05
GAGE2A	-4.87469	-29.3379	0.00199792
OR5M3	-4.87025	-29.2477	0.00555056
CCDC190	-4.86336	-29.1083	0.00117464
HS6ST2	-4.86173	-29.0754	0.0234921
GZMA	-4.85753	-28.991	1.56576e-07
KLK7	-4.83931	-28.6271	0.0048037
TCEAL6	-4.82903	-28.4238	0.00225665
FMO2	-4.82125	-28.2709	0.0289609
GZMK	-4.78128	-27.4984	2.6621e-07
ULBP1	-4.7624	-27.141	0.0244053
PCDHA10	-4.74628	-26.8394	0.000134698
SLC35G4	-4.73721	-26.6712	0.000477789
WNT3	-4.73077	-26.5523	0.0220106
AC010323.1	-4.72616	-26.4677	0.0343911
S1PR5	-4.72144	-26.3812	0.0320145
FAM155B	-4.72144	-26.3812	0.0320557
CHD5	-4.71782	-26.3152	0.0230553
RBM20	-4.71468	-26.258	0.000565311
EPB42	-4.69842	-25.9636	0.0241953
RASSF10	-4.6928	-25.8626	0.0274155
YBX2	-4.69063	-25.8237	0.00487472
APOL5	-4.68002	-25.6346	0.0356326
LUZP2	-4.6781	-25.6005	0.027201
OGDHL	-4.66304	-25.3347	0.0359091
OR2T12	-4.66022	-25.2851	0.00202867
RXFP4	-4.64083	-24.9475	0.0294041
ARMC3	-4.62714	-24.712	0.0270178
TMEM132B	-4.62448	-24.6664	0.00209781
HOXC13	-4.62152	-24.616	0.0349403
TBX21	-4.62036	-24.5962	0.000241184
TTC16	-4.61164	-24.448	0.000706045
SLCO1B3	-4.6014	-24.2751	7.81575e-05
IFNA16	-4.5889	-24.0656	0.00798606
PRR20B	-4.5807	-23.9292	0.00580543
PCDHB15	-4.57973	-23.9131	0.000259791
SMR3A	-4.57677	-23.864	0.0126214
C6orf58	-4.55268	-23.4689	0.000922053
AIPL1	-4.5432	-23.3152	0.028961
GP5	-4.53815	-23.2337	0.0354854
GHRH	-4.52908	-23.0882	0.0329575
OR1G1	-4.52837	-23.0767	0.00581243
CYP2C18	-4.51521	-22.8672	0.00379156
EGFL6	-4.51217	-22.8191	0.000335735
KRT6C	-4.5119	-22.8148	0.00357088
AL583836.1	-4.50251	-22.6668	0.0266673
TRIM9	-4.50082	-22.6402	0.00779372
MOG	-4.48929	-22.46	0.00124189
SLC36A3	-4.48667	-22.4193	0.0334002
LHFPL3	-4.47621	-22.2573	0.0330219
MAGEB5	-4.47057	-22.1705	0.031901
MAGED4	-4.47018	-22.1645	0.0377361
PDIA2	-4.46793	-22.13	0.00176501
KANK4	-4.46433	-22.0748	0.0299974
KLK12	-4.45891	-21.9921	0.00133663
SERTM1	-4.45699	-21.9628	0.00907821
CLEC14A	-4.45093	-21.8708	0.0371967
AC068775.1	-4.44956	-21.85	4.39635e-05
LRAT	-4.44936	-21.8469	0.044471
IFNE	-4.44936	-21.8469	0.044515
OR8K5	-4.44936	-21.8469	0.0445396
NR1H4	-4.43156	-21.5791	0.00389753
FAM205A	-4.4288	-21.5379	0.0382376
PCDHA5	-4.40423	-21.1741	0.00461631
PCDHGA2	-4.4039	-21.1692	0.04314
DUOXA2	-4.40321	-21.1592	0.000112018
CCDC89	-4.40297	-21.1556	0.0354859
BRS3	-4.40138	-21.1323	0.000848923
SERPINB3	-4.39783	-21.0803	0.00784527
TBC1D3	-4.38983	-20.9638	0.0014746
PDHA2	-4.38731	-20.9272	0.0369224
AKAP4	-4.37831	-20.7971	0.0353097
MS4A8	-4.37038	-20.6831	7.81361e-05
TCIM	-4.3649	-20.6047	0.00423796
MYH6	-4.33319	-20.1568	0.0491413
PRAC1	-4.33225	-20.1436	0.00196177
MYF6	-4.33058	-20.1203	0.013169
TP53TG3F	-4.3265	-20.0635	0.0392743
TP53AIP1	-4.32588	-20.0549	0.043092
KRTAP5-11	-4.31829	-19.9496	0.0499143
AL359922.1	-4.31829	-19.9496	0.0499269
OR2M7	-4.31779	-19.9427	0.0112608
ACSM2A	-4.31027	-19.839	0.0438144
EOMES	-4.30972	-19.8315	6.22111e-06
VAT1L	-4.30566	-19.7758	0.0400871
LRRC32	-4.30327	-19.743	0.0354064
CNGB1	-4.29912	-19.6862	0.040312
KRTAP5-1	-4.29712	-19.6591	0.00913338
EN2	-4.28258	-19.4619	0.0429394
REG4	-4.27414	-19.3483	0.000416602
GAGE13	-4.27335	-19.3377	2.42804e-05
CORIN	-4.25152	-19.0474	0.000571211
CREB3L3	-4.24652	-18.9814	0.0398646
VHLL	-4.24263	-18.9304	0.0498159
AL662899.1	-4.24258	-18.9297	0.0476483
CD3G	-4.23444	-18.8232	3.41985e-06
RBMXL3	-4.23111	-18.7798	0.0490327
UBE2NL	-4.23111	-18.7798	0.0490432
HCN4	-4.20827	-18.4849	0.0161874
ADH6	-4.20825	-18.4846	0.000484272
DMBT1	-4.20362	-18.4253	0.000746315
PABPC5	-4.19793	-18.3529	0.0103132
ZNF705G	-4.1979	-18.3525	0.0465755
HGFAC	-4.19621	-18.331	0.0500397
SPERT	-4.18432	-18.1805	0.0475306
CYP27C1	-4.18231	-18.1552	0.0489142
DLX4	-4.17569	-18.0721	0.0380139
NPVF	-4.17511	-18.0648	0.0491985
TFAP2A	-4.16135	-17.8934	0.00478297
OR1N2	-4.1481	-17.7297	0.00541935
LRRC3B	-4.1402	-17.6329	0.0141388
USP41	-4.13968	-17.6266	0.0420865
KERA	-4.1325	-17.5391	0.0105226
RGS7	-4.12989	-17.5074	0.00502893
PPP1R3C	-4.1267	-17.4686	0.048001
CHGA	-4.12303	-17.4243	0.0146702
SLC10A6	-4.1227	-17.4204	0.0503219
OR6Y1	-4.11958	-17.3826	0.0124095
ELOA3	-4.11675	-17.3486	0.000798955
ANKUB1	-4.11555	-17.3342	0.000239697
CRYBA4	-4.1099	-17.2664	0.00533228
LHFPL4	-4.10218	-17.1743	0.0460129
RFPL4AL1	-4.09651	-17.1069	7.98249e-05
PRAMEF2	-4.09237	-17.0579	0.0506143
ADAMTS4	-4.09053	-17.0361	0.0501725
ACE2	-4.05961	-16.675	0.000192946
USP17L17	-4.04979	-16.5619	0.00295706
LGALS13	-4.03887	-16.437	0.018505
SH2D1A	-4.01502	-16.1674	9.06403e-05
DGKK	-4.00618	-16.0687	0.0115926
OR12D3	-3.99361	-15.9293	0.00371446
OR7A5	-3.99173	-15.9085	0.00664768
AMELX	-3.99085	-15.8988	0.00670692
KIR2DL1	-3.98819	-15.8696	0.0017886
SMIM32	-3.98233	-15.8053	0.0155211
CD28	-3.98202	-15.8019	0.00154048
VCX3B	-3.97747	-15.7521	0.000781035
BHLHE22	-3.97108	-15.6824	0.0140113
MYRIP	-3.95965	-15.5587	0.00483963
PTHLH	-3.94045	-15.353	0.00724374
OPRM1	-3.92998	-15.242	0.0154855
SLC30A8	-3.92783	-15.2193	0.0118738
AL590132.1	-3.92455	-15.1847	0.00472729
GZMM	-3.92005	-15.1374	0.000466056
POM121L2	-3.91884	-15.1248	0.00799794
CDO1	-3.91463	-15.0806	0.000600976
POU5F1B	-3.90218	-14.9511	1.67539e-05
KLRD1	-3.89648	-14.8921	3.58068e-06
LIN28B	-3.89594	-14.8866	0.0050705
DTHD1	-3.88877	-14.8128	0.000142848
DIO2	-3.88136	-14.7369	0.00234914
PPBP	-3.87871	-14.7099	1.72185e-07
ZPLD1	-3.8787	-14.7097	0.00245393
TAAR8	-3.87724	-14.6948	0.0240391
OR11H2	-3.87194	-14.6409	0.000408229
OR5M1	-3.86626	-14.5834	0.0348227
SHC3	-3.86155	-14.5359	0.00101979
SLC6A20	-3.85131	-14.4331	0.000398622
HMCN2	-3.84902	-14.4102	0.0107835
PYHIN1	-3.84079	-14.3282	6.57956e-05
ETNPPL	-3.83538	-14.2746	0.0145165
FAM57B	-3.81441	-14.0687	0.0175283
ELOA2	-3.80671	-13.9938	0.0158245
TM4SF4	-3.80421	-13.9695	0.00422331
TIGIT	-3.79948	-13.9238	9.68156e-05
MUC5B	-3.79488	-13.8795	0.000990618
RETNLB	-3.79282	-13.8596	0.00188025
PRSS48	-3.79109	-13.843	0.0280526
TGM4	-3.78517	-13.7864	0.00931097
PRF1	-3.78488	-13.7836	2.34714e-06
PCDHGA5	-3.78342	-13.7696	0.0242063
SLC38A11	-3.78025	-13.7395	0.000229588
ACOD1	-3.76529	-13.5977	0.000328957
DPT	-3.75289	-13.4813	0.0221359
CCL8	-3.74838	-13.4392	4.02691e-05
OR2D3	-3.74814	-13.437	0.0236857
LINC02203_1	-3.74348	-13.3936	0.0150419
OR2AG1	-3.73168	-13.2845	0.0327158
TNIP3	-3.72663	-13.2381	1.12917e-08
CCL5	-3.7253	-13.226	8.64847e-06
RHOV	-3.71586	-13.1397	0.0122923
ADGRF1	-3.71318	-13.1153	0.00101114
PGLYRP4	-3.7088	-13.0756	0.0133612
EGFR	-3.70487	-13.0399	8.96894e-05
C10orf120	-3.70393	-13.0315	0.0222381
SYNM	-3.70125	-13.0073	0.00220299
GYG2	-3.69743	-12.9729	0.00199368
OR9G1	-3.69709	-12.9698	0.0166522
TNFRSF13B	-3.69491	-12.9502	0.00901458
TEX13C	-3.69249	-12.9285	0.0200289
OR5T3	-3.68396	-12.8524	0.0115499
PDILT	-3.68321	-12.8457	0.0201329
XDH	-3.67144	-12.7413	0.000716833
EDDM3B	-3.67006	-12.7291	0.0364724
ERVW-1	-3.66545	-12.6885	0.0431093
USP17L4	-3.65922	-12.6338	0.0411153
SCARA3	-3.65478	-12.595	0.0298563
PRSS2	-3.64724	-12.5293	0.00274354
SMR3B	-3.64693	-12.5267	0.0227902
RBP2	-3.64449	-12.5055	0.0013785
KIAA1549L	-3.64223	-12.4859	0.00897768
MEDAG	-3.63915	-12.4593	0.0280187
OR51V1	-3.63851	-12.4537	0.0214249
USP17L2	-3.63538	-12.4268	0.0298792
CCDC158	-3.63228	-12.4001	0.0114055
PARD6G	-3.63224	-12.3998	0.00120924
PROKR2	-3.62996	-12.3802	0.00291131
NLRP10	-3.62731	-12.3574	0.0143953
KLRC4	-3.61848	-12.2821	0.000400906
OLIG3	-3.60474	-12.1656	0.0196685
GOLGA6C	-3.59611	-12.0931	0.000886771
KIR2DL3	-3.59506	-12.0843	0.0104017
OR5B17	-3.59263	-12.064	0.0328287
NLRP13	-3.58664	-12.0139	0.019301
THSD4	-3.58381	-11.9904	0.00164642
TRIM54	-3.58263	-11.9806	0.0178427
GRIA3	-3.58069	-11.9645	0.00537349
TRIML1	-3.57049	-11.8802	0.0175304
DSPP	-3.56998	-11.876	0.00070844
SAA4	-3.56825	-11.8618	0.0125375
XCL2	-3.56594	-11.8428	0.000159693
SELE	-3.56574	-11.8411	0.0409948
CT45A10	-3.55802	-11.778	0.0222266
AP003071.5	-3.55202	-11.7291	0.00480065
UBE2L5	-3.54908	-11.7052	0.00794817
OR8H2	-3.54798	-11.6963	0.0120461
SAMD7	-3.54508	-11.6728	0.0421639
ABCG8	-3.54337	-11.659	0.031678
RPTN	-3.54098	-11.6397	0.00739874
GFPT2	-3.5322	-11.5691	0.0265626
SCN10A	-3.5309	-11.5586	0.0122848
IGKV1D-33	-3.52593	-11.5189	0.000386713
RAET1G	-3.52171	-11.4852	0.00695268
OR13G1	-3.52155	-11.4839	0.0376812
PDGFA	-3.51857	-11.4603	0.000187756
ZDHHC15	-3.51513	-11.433	0.0218059
GOLGA6B	-3.50555	-11.3573	0.00753535
AXDND1	-3.48694	-11.2118	0.000294411
MAP3K15	-3.48583	-11.2032	0.00688664
PCDH11X	-3.47949	-11.154	0.000467526
SLC34A3	-3.47864	-11.1474	0.0384917
SLC26A9	-3.47437	-11.1145	0.0378371
KIR3DL1	-3.47211	-11.0971	0.0158818
INMT	-3.46666	-11.0552	0.0427635
CD3D	-3.46584	-11.0489	2.95905e-05
OR2T10	-3.46138	-11.0149	0.0460726
OR7D2	-3.45872	-10.9946	0.00240878
OR7D4	-3.4541	-10.9594	0.00960176
CBSL	-3.45008	-10.9289	0.0242264
CDHR1	-3.44985	-10.9272	0.00226029
PRSS1	-3.44901	-10.9208	0.00421157
FAM186B	-3.44344	-10.8787	0.00630996
SPANXN2	-3.43605	-10.8231	0.0135561
KIAA1210	-3.42388	-10.7323	0.0278431
SLC6A9	-3.42322	-10.7273	0.0248623
REG3A	-3.41714	-10.6823	0.0138863
HEATR9	-3.41685	-10.6801	0.00428353
MFSD4A	-3.41606	-10.6743	0.0176952
PPP2R2B	-3.41466	-10.6638	0.000337968
FGFBP2	-3.4109	-10.6361	0.0228211
ASS1	-3.40689	-10.6066	1.0211e-05
NOX1	-3.40556	-10.5969	4.39086e-05
NEFL	-3.40375	-10.5836	0.00344122
SSUH2	-3.40121	-10.5649	0.00113836
ELOVL4	-3.40116	-10.5645	0.0116486
PLIN1	-3.39557	-10.5237	0.0498842
PKLR	-3.39438	-10.515	0.00547905
PHEX	-3.39368	-10.5099	0.000606365
NANOGP8	-3.39206	-10.4981	0.0189382
WDR93	-3.39153	-10.4943	0.0260884
CNDP1	-3.39081	-10.489	0.0258377
ENAH	-3.38615	-10.4552	2.2149e-05
KIR3DL3	-3.38107	-10.4184	0.024234
RHOXF2B	-3.37911	-10.4043	0.00467061
CHRNA4	-3.37605	-10.3823	0.0190322
ABCG5	-3.37296	-10.36	0.018096
RTN4RL2	-3.35775	-10.2514	0.00309418
ZNF280A	-3.35555	-10.2358	0.0474685
PLEKHA6	-3.34526	-10.1631	0.011545
OR10Z1	-3.34424	-10.1559	0.0175131
USP17L30	-3.34257	-10.1441	0.00725408
TMEM200A	-3.34096	-10.1328	0.00211417
TEX54	-3.33766	-10.1096	0.0446834
USP17L29	-3.33689	-10.1043	0.00388838
MYOZ2	-3.32722	-10.0367	0.0438917
TEX43	-3.32709	-10.0358	0.0473226
CEACAM5	-3.32415	-10.0154	2.34338e-05
PLAC1	-3.31025	-9.91936	0.00345987
LINGO2	-3.30465	-9.88092	0.0178563
FSTL5	-3.30409	-9.87709	0.0208267
TTC24	-3.29558	-9.81902	0.00926758
MUC4	-3.28812	-9.76838	0.000782127
TRAM1L1	-3.28532	-9.74946	0.00916784
PRDM5	-3.28509	-9.74789	0.00430509
PRELID3A	-3.28373	-9.73872	0.0226802
FRMPD4	-3.28021	-9.71495	0.0260118
RP1L1	-3.27493	-9.67948	0.00382637
KIR2DS4	-3.26664	-9.62404	0.0144591
GZMB	-3.25665	-9.55764	1.514e-05
RNASE13	-3.25269	-9.53143	0.0487738
DEFB125	-3.25178	-9.52541	0.0393793
WIPF3	-3.24854	-9.50401	0.00607218
GALNT18	-3.24529	-9.48264	0.00859819
SLC41A1	-3.24437	-9.47658	0.00355083
PLEKHS1	-3.24421	-9.47557	0.00418752
CEACAM6	-3.24065	-9.45218	6.11264e-05
DRP2	-3.23799	-9.43477	0.0159539
MARVELD2	-3.2337	-9.40677	9.01909e-05
ZNF365	-3.22825	-9.37129	0.0188238
NTNG1	-3.22733	-9.36536	0.0438245
CNTN3	-3.21812	-9.30571	0.0197036
FOXG1	-3.21482	-9.28449	0.0251725
LAG3	-3.2093	-9.24899	1.49793e-05
FA2H	-3.2066	-9.23169	0.0127286
HRNR	-3.20525	-9.22312	0.00389772
AC006486.1	-3.20511	-9.22216	0.0439954
CPNE4	-3.20446	-9.21804	0.0158681
GALNT13	-3.20071	-9.19412	0.00788726
SHROOM3	-3.19478	-9.15641	0.000976374
KCNK15	-3.19049	-9.12919	0.0133522
ZIM3	-3.18587	-9.10004	0.0496402
APBA2	-3.17697	-9.04407	0.00223291
GAGE2E	-3.17656	-9.04148	0.000435524
SAA1	-3.17428	-9.0272	0.00678146
NPW	-3.17359	-9.02287	0.0347291
HOXB9	-3.17352	-9.02245	0.000792954
KLRC2	-3.1654	-8.97179	0.000780557
KLRC4-KLRK1	-3.16346	-8.95973	0.000297143
CT55	-3.15813	-8.9267	0.0445271
TERB1	-3.15781	-8.92474	0.0379052
ACTC1	-3.15517	-8.9084	0.0152424
GLIS3	-3.15372	-8.89945	0.000666623
LGALS9C	-3.15224	-8.89036	0.0321842
PHYHIPL	-3.15158	-8.88629	0.0354504
SAMD3	-3.14068	-8.81941	0.000122551
C2CD4B	-3.13658	-8.79435	0.0334035
ZIC2	-3.13467	-8.78274	0.0184754
CHRDL1	-3.13401	-8.77869	0.0231742
NLRP11	-3.12727	-8.73779	0.0347656
LIPI	-3.12631	-8.732	0.0289221
FUT6	-3.1232	-8.71319	0.000756956
OR51A4	-3.11407	-8.65824	0.0279039
AC235565.2	-3.10922	-8.62918	0.0469246
ZNF695	-3.10907	-8.62829	0.00215498
PKIA	-3.10341	-8.59448	0.0145928
GP2	-3.09594	-8.55007	0.0309854
NKD2	-3.09518	-8.54561	0.0198891
BCHE	-3.08805	-8.50344	0.0252974
C1QTNF2	-3.08743	-8.49978	0.0301006
COLEC10	-3.08569	-8.48958	0.0292753
Z83844.1	-3.08467	-8.48355	0.00835582
TAF1L	-3.08394	-8.47925	0.0147513
AGT	-3.08202	-8.46798	0.0303169
USP17L7	-3.0699	-8.39718	0.00359215
RAB40A	-3.06702	-8.38039	0.0165283
RPL10L	-3.0644	-8.36519	0.0507578
FMOD	-3.05551	-8.31382	0.0382222
CTSE	-3.05469	-8.30909	0.010508
DNAJC22	-3.0502	-8.28325	0.00213571
HOXA13	-3.04833	-8.27253	0.0106818
MS4A18	-3.04814	-8.27143	0.0293306
TYR	-3.04785	-8.26979	0.0155361
SAA2	-3.04645	-8.26175	0.00323857
MYCN	-3.04455	-8.25089	0.0247893
GAD1	-3.03775	-8.21209	0.0020503
DUX4	-3.03754	-8.2109	0.0285427
UNC5C	-3.03677	-8.20653	0.0157001
TMEM98	-3.03641	-8.20447	0.000482839
CYP4F2	-3.03397	-8.19063	0.00859088
PCSK1	-3.0332	-8.18621	0.00818156
MUC15	-3.03306	-8.18544	0.00421882
AC019117.3	-3.02972	-8.16651	0.0458825
ITK	-3.02913	-8.16315	0.000351935
OR2A1	-3.02743	-8.15358	0.00233272
SYT13	-3.02672	-8.14956	0.0281051
MAPT	-3.0256	-8.14324	0.0164902
PSAT1	-3.0212	-8.11843	1.19645e-05
GC	-3.01988	-8.111	0.0433915
PI3	-3.01788	-8.09976	0.00100049
MRAP2	-3.01379	-8.07685	0.0164853
NLRP7	-3.00726	-8.04034	0.00188862
TTLL2	-3.00536	-8.02976	0.0294341
TP53TG3B	-2.9971	-7.98394	0.0172184
OR13C3	-2.99699	-7.98335	0.0343885
GSTM1	-2.99594	-7.97753	0.00369765
NR1I2	-2.98538	-7.91932	0.00214082
TXNDC2	-2.98452	-7.9146	0.00271717
GNLY	-2.97841	-7.88117	0.000404775
CDC42EP5	-2.97588	-7.86739	0.00857203
SLC5A8	-2.96955	-7.83293	0.0262167
CAPN8	-2.96725	-7.82046	0.00147565
ILDR1	-2.96577	-7.81243	0.00682658
IFNA21	-2.96576	-7.81237	0.0354895
CGNL1	-2.96546	-7.81077	0.0188344
SLA2	-2.96468	-7.80654	0.00202683
NKX2-1	-2.95838	-7.77253	0.0445005
SMIM35	-2.95365	-7.74708	0.0493352
EDN1	-2.95178	-7.73705	0.000127617
FSTL1	-2.94882	-7.72115	0.00642023
FNDC1	-2.9412	-7.68052	0.030499
KLRC3	-2.93855	-7.66641	0.000933019
PRAMEF25	-2.93637	-7.65485	0.00838831
RCAN2	-2.93588	-7.65225	0.00942977
OR1L4	-2.92864	-7.6139	0.0455527
MPP4	-2.92851	-7.61322	0.0211728
UGT1A8	-2.92717	-7.60618	0.00622633
IRX2	-2.92367	-7.58774	0.0289722
OR5B2	-2.9211	-7.57426	0.0233369
IL17F	-2.91101	-7.52145	0.00400874
C18orf63	-2.9098	-7.51515	0.00411507
OR14I1	-2.90216	-7.47545	0.0177373
MMP26	-2.90179	-7.47351	0.0273933
HOXA11	-2.89547	-7.44085	0.00480159
BCL11B	-2.89208	-7.42338	0.0158234
CCNO	-2.89171	-7.42149	0.021347
DSCAM	-2.88966	-7.41093	0.00228723
SYNE2	-2.88619	-7.39314	0.000185335
PVRIG	-2.88136	-7.36845	0.00757525
PRR20E	-2.88002	-7.3616	0.0442143
OR4C12	-2.87966	-7.35977	0.0439395
UNC5CL	-2.87651	-7.3437	0.0181208
SRRM5	-2.87526	-7.33734	0.00200169
OR4K13	-2.87459	-7.33393	0.0455628
DSC3	-2.8701	-7.31117	0.00679859
USP17L26	-2.86691	-7.295	0.0132508
P3H4	-2.86049	-7.26264	0.000858777
OCA2	-2.85475	-7.23379	0.0416394
IL6	-2.85279	-7.22398	0.000417918
ZNF215	-2.85206	-7.22029	0.00307446
GATA6	-2.85076	-7.21383	0.00481899
CXCL3	-2.84785	-7.19927	6.65873e-05
TCEAL2	-2.84555	-7.18779	0.0315256
C9orf24	-2.8454	-7.18705	0.000905811
EFNA5	-2.8452	-7.18606	0.043819
NPY1R	-2.84183	-7.1693	0.0128074
ZNF492	-2.83867	-7.15359	0.00724617
ITIH5	-2.82387	-7.0806	0.0322012
CXCL9	-2.82008	-7.062	0.000251455
SHD	-2.81327	-7.02874	0.00309941
JPH1	-2.81084	-7.01694	0.00606166
OR6C75	-2.80484	-6.98781	0.0412842
ZNF556	-2.79812	-6.95536	0.0119707
FKBP10	-2.79739	-6.9518	0.0191826
SLC38A5	-2.78903	-6.91165	8.29536e-06
IL17RE	-2.78571	-6.89574	0.0438823
OR5K2	-2.77953	-6.8663	0.0445198
ADAM32	-2.7781	-6.85946	0.0213817
FAM227A	-2.77541	-6.84673	0.017119
GRIN2A	-2.771	-6.82581	0.0228944
RNF186	-2.76556	-6.80013	0.00849313
BAAT	-2.76314	-6.78874	0.00508219
SLC2A2	-2.76192	-6.78298	0.0254029
GABRA2	-2.7566	-6.75804	0.0110505
UGT1A7	-2.7557	-6.75379	0.0298254
NCR1	-2.75397	-6.74571	0.0124221
SYT10	-2.74974	-6.72594	0.0318336
CPE	-2.74897	-6.72237	0.0047433
KLHL10	-2.74749	-6.71548	0.0129363
GCKR	-2.74624	-6.70965	0.0268288
GCNT3	-2.74546	-6.70603	0.00181095
TNXB	-2.74315	-6.69528	0.00181921
SPATA31A5	-2.73645	-6.66427	0.0161175
MACROD2	-2.7343	-6.65436	0.0118123
SPACA3	-2.72833	-6.62686	0.00291631
USP17L28	-2.72675	-6.61963	0.0172292
POTEI	-2.72448	-6.60922	0.0369443
SLC25A53	-2.72335	-6.60404	0.0474967
ZIM2	-2.7089	-6.53822	0.0436076
PTCHD1	-2.70797	-6.534	0.0151036
DRAXIN	-2.70591	-6.52469	0.0219065
GOLGA6L22	-2.70422	-6.51706	0.0152535
LIPG	-2.70341	-6.51341	0.00569455
DDR2	-2.69753	-6.48688	0.00730989
DPYSL3	-2.69698	-6.48443	0.0241314
USP17L24	-2.69371	-6.46976	0.0175179
SLC16A14	-2.69309	-6.46698	0.010075
OR4K14	-2.68303	-6.42201	0.0398278
ERICH3	-2.6825	-6.41969	0.0178544
CXCL2	-2.6796	-6.40677	0.000233172
CXCL10	-2.67499	-6.38633	0.000596322
PLCB4	-2.67287	-6.37697	0.000373284
OR51A7	-2.67092	-6.36836	0.0266399
ST6GALNAC1	-2.66616	-6.34736	0.00421183
USP17L11	-2.66573	-6.34547	0.00320678
RTEL1-TNFRSF6B	-2.66562	-6.34498	0.0176276
FIGN	-2.66434	-6.33938	0.0400303
KLRC1	-2.66373	-6.33671	0.000697478
PTPRT	-2.65893	-6.31565	0.034764
CFHR2	-2.65867	-6.31452	0.0386025
LYG2	-2.65645	-6.30481	0.0430094
ZNF479	-2.65411	-6.29459	0.00769716
DNAJC12	-2.64605	-6.25953	0.000952253
ONECUT2	-2.64245	-6.2439	0.0464274
KRT222	-2.64187	-6.24141	0.0474542
KIF5C	-2.63679	-6.21946	0.00371778
RGMB	-2.63504	-6.21192	0.00774613
HAPLN1	-2.63381	-6.20665	0.0480803
AL445989.1	-2.631	-6.19455	0.0191426
LRRC8E	-2.63038	-6.19188	0.0418804
SLC25A10	-2.62726	-6.17851	0.0244195
ANKRD20A4	-2.62716	-6.17808	0.000686544
TMEM184A	-2.62637	-6.17469	0.00681208
MECOM	-2.61838	-6.14058	0.001205
SEMA3E	-2.61771	-6.13773	0.0164377
TRPA1	-2.61416	-6.12268	0.0122088
HEPH	-2.60385	-6.07906	0.000477363
CDX2	-2.59928	-6.05982	0.00129222
TM4SF20	-2.59624	-6.0471	0.018786
ERVMER34-1	-2.59518	-6.04264	0.0442566
MINDY4	-2.59506	-6.04214	0.00407569
MMP27	-2.59355	-6.03582	0.0509236
SLC6A14	-2.5902	-6.02184	0.024098
ARHGAP8	-2.58406	-5.99624	0.00567944
NFASC	-2.58398	-5.99593	0.0254764
AR	-2.5826	-5.99018	0.0224034
CCDC160	-2.57874	-5.97416	0.0486955
TRPM8	-2.57638	-5.9644	0.0435033
DUOX2	-2.57141	-5.94389	0.0126701
TBXA2R	-2.57061	-5.94059	0.0372003
EXPH5	-2.56882	-5.93323	0.0226046
FNDC11	-2.56213	-5.90578	0.0310972
CTNNA2	-2.55561	-5.87915	0.0245698
FBXL2	-2.5539	-5.8722	0.030162
FAM160A1	-2.55282	-5.86782	0.0274548
XKRX	-2.54897	-5.85218	0.0176576
TP53TG3	-2.54851	-5.85031	0.0307966
PIGR	-2.54441	-5.83368	0.00537305
SHROOM4	-2.54126	-5.82097	0.0151688
KRTAP5-2	-2.53795	-5.80763	0.0481008
BDNF	-2.53705	-5.80402	0.0209155
ULBP2	-2.53698	-5.80372	0.00541011
UNC93A	-2.53246	-5.78557	0.0364809
CNTN6	-2.53089	-5.77928	0.0115484
FCRL6	-2.52864	-5.77029	0.00127732
HOXB8	-2.52674	-5.76269	0.0433337
FCRL3	-2.52468	-5.75445	0.0102731
SRPX	-2.52367	-5.75044	0.0334727
PLA2G12B	-2.52071	-5.73865	0.0467968
OR6K3	-2.51787	-5.72734	0.0473644
RASGRP1	-2.515	-5.71597	0.00467997
TMEM158	-2.51483	-5.7153	0.00876793
LBP	-2.50845	-5.6901	0.0288087
IRGM	-2.50775	-5.68732	0.0095077
ZNF99	-2.50532	-5.67774	0.017015
PBX4	-2.50407	-5.67283	0.000916412
ZNF729	-2.49955	-5.65508	0.0135739
CXCL1	-2.49723	-5.64602	0.00251775
TEK	-2.49353	-5.63152	0.0192092
TRIM49C	-2.49217	-5.62622	0.0294328
LRRIQ4	-2.49088	-5.62119	0.0320285
ATP10B	-2.49005	-5.61796	0.00665623
DUOXA1	-2.48881	-5.61314	0.0388226
DNAH3	-2.48509	-5.59871	0.00427243
SELENBP1	-2.48257	-5.58893	0.00131421
ADIRF	-2.4802	-5.57976	0.0163237
PGC	-2.47721	-5.5682	0.0129504
TGM3	-2.47279	-5.55115	0.00793702
TRIM49D1	-2.45927	-5.49939	0.0256459
CRTAM	-2.45846	-5.49631	0.00200463
ALDH1L1	-2.45435	-5.48065	0.0391182
GABRB2	-2.45148	-5.46979	0.0348391
EPYC	-2.45116	-5.46857	0.0433099
ZSWIM5	-2.45103	-5.46805	0.019858
FEZ1	-2.44649	-5.45087	0.0114004
ACKR4	-2.44583	-5.44838	0.0110741
EYA2	-2.44429	-5.44256	0.0439516
C4BPB	-2.44023	-5.4273	0.00229562
MUSK	-2.43918	-5.42335	0.0164468
TRIM64C	-2.43726	-5.4161	0.0164802
GRM8	-2.43264	-5.3988	0.020816
SLPI	-2.43004	-5.38908	0.005735
SIM2	-2.42813	-5.38195	0.0426322
SLC16A11	-2.42545	-5.37198	0.0410626
THEMIS	-2.42369	-5.36542	0.0151633
FST	-2.42043	-5.35331	0.00209487
FXYD7	-2.41626	-5.33786	0.0115011
EFCAB6	-2.41325	-5.32673	0.0277097
NLRP9	-2.41225	-5.32305	0.0484806
EPHA4	-2.40559	-5.2985	0.015454
CCDC80	-2.40457	-5.29476	0.0160787
ACTRT3	-2.40365	-5.29141	0.047528
CD96	-2.40255	-5.28735	0.00470724
C17orf100	-2.40138	-5.28307	0.0311385
TNFSF18	-2.40046	-5.27973	0.0310847
DDC	-2.39783	-5.27011	0.00196199
KIF24	-2.39778	-5.26992	0.0248256
KNG1	-2.39667	-5.26587	0.0213683
STK33	-2.39363	-5.25478	0.0075266
FGF18	-2.39208	-5.24913	0.0208854
ADGRG7	-2.38736	-5.232	0.0155835
TRIM61	-2.37822	-5.19896	0.0144929
PF4	-2.3776	-5.19673	0.00834049
TRPM3	-2.3734	-5.18162	0.0214294
PPP1R17	-2.37311	-5.18056	0.026957
SLC5A1	-2.37202	-5.17666	0.0146387
PTGES3L	-2.3719	-5.17623	0.0398291
UNC80	-2.36839	-5.16366	0.0207661
CSF2	-2.36748	-5.1604	0.0129004
WNT4	-2.36401	-5.14798	0.0302055
TP53TG3C	-2.36075	-5.13636	0.0463638
XPNPEP2	-2.35969	-5.13261	0.0396316
TBC1D3I	-2.35858	-5.12866	0.0225189
CCL4	-2.35722	-5.12382	0.000349183
SGPP2	-2.35163	-5.10399	0.00200625
ADAMTSL1	-2.35153	-5.10364	0.032901
NLGN3	-2.34947	-5.09636	0.0434892
CXCL11	-2.3481	-5.09152	0.00340234
AKR7A3	-2.34791	-5.09087	0.000381565
POU5F1	-2.34304	-5.07372	0.0357206
CD160	-2.34171	-5.06904	0.0462505
PDZK1IP1	-2.34129	-5.06756	0.00200753
POTEH	-2.33491	-5.04518	0.0304278
KCNK1	-2.33449	-5.04373	0.0135246
UBD	-2.33353	-5.04037	5.27649e-05
NOXO1	-2.33228	-5.036	0.0171655
CD27	-2.32323	-5.00452	0.00692618
LIPH	-2.31985	-4.9928	0.0120808
AC008770.2	-2.31752	-4.98474	0.0499703
CBX2	-2.30583	-4.94453	0.015325
MCMDC2	-2.30266	-4.93365	0.0287965
TNFSF15	-2.29958	-4.92316	0.0036132
APOB	-2.29318	-4.90137	0.0136023
RDM1	-2.28813	-4.88424	0.0208754
KLHL13	-2.2841	-4.87059	0.0205126
LTBP1	-2.28245	-4.86505	0.00311372
HBB	-2.28118	-4.86075	0.0369794
SPACA9	-2.28074	-4.85928	0.0194132
FUT2	-2.26962	-4.82198	0.0106804
ARSJ	-2.26958	-4.82182	0.0440129
CD247	-2.26489	-4.80618	0.00351454
CD24	-2.26353	-4.80164	0.00342825
DCC	-2.26124	-4.79404	0.0299004
HLF	-2.26032	-4.79099	0.0408124
CFB	-2.25334	-4.76786	0.00095517
TLE2	-2.24842	-4.75162	0.00900605
BFSP1	-2.24799	-4.75019	0.0360143
KLRF1	-2.2445	-4.73874	0.00865051
AC006518.7	-2.2419	-4.73018	0.00397044
PPP1R14D	-2.22928	-4.68899	0.00686918
SAMD15	-2.22456	-4.6737	0.0420701
TRIM64B	-2.22375	-4.67105	0.0382059
ANO9	-2.21998	-4.65888	0.0024808
VCX3A	-2.21179	-4.63249	0.0485934
PTCH1	-2.2061	-4.61426	0.0304682
MARVELD3	-2.20535	-4.61186	0.0153131
NKG7	-2.20209	-4.60146	0.000585421
PTPRG	-2.20109	-4.59826	0.0179166
WDR87	-2.19942	-4.59296	0.0071989
ADAMTS1	-2.19783	-4.58787	0.0409154
KDF1	-2.19562	-4.58086	0.0291658
CCL28	-2.19447	-4.57721	0.0289075
FAM83D	-2.19106	-4.5664	0.00241437
STAR	-2.18882	-4.55931	0.0495976
TNFRSF11B	-2.18859	-4.5586	0.0049905
NDUFC2-KCTD14	-2.18542	-4.54859	0.00956604
ANOS1	-2.18413	-4.54453	0.0343279
HHIP	-2.1799	-4.53121	0.0335559
ITGA1	-2.17878	-4.52771	0.00443945
SYNE4	-2.17481	-4.51527	0.00546957
RLN2	-2.17036	-4.50136	0.013274
VCAM1	-2.16633	-4.48879	0.0171912
LRIG1	-2.16504	-4.48478	0.0187319
CCDC110	-2.16353	-4.48008	0.0450865
UGT2B10	-2.16209	-4.47561	0.0252902
MUC1	-2.1583	-4.46387	0.00531735
SDR42E1	-2.15586	-4.45635	0.0276307
CLRN3	-2.15428	-4.45147	0.00797481
DEPP1	-2.1539	-4.45029	0.0193781
RXFP1	-2.15258	-4.44623	0.0188675
CFAP47	-2.15227	-4.44527	0.0350123
NFIB	-2.14779	-4.43149	0.0219783
SPATA31A7	-2.14448	-4.42133	0.0365668
COBL	-2.13527	-4.39318	0.026577
IFI27	-2.13343	-4.38759	0.000484181
ADCY6	-2.12708	-4.36832	0.0176177
FAM171A1	-2.12646	-4.36646	0.0217563
APOBEC3H	-2.11763	-4.33982	0.00270828
TET1	-2.11619	-4.33548	0.024826
TNN	-2.1155	-4.3334	0.0442594
SLC12A2	-2.11215	-4.32334	0.00279654
NR2F2	-2.11181	-4.32232	0.0108943
ANKS1B	-2.11058	-4.31865	0.0484024
TRAT1	-2.11055	-4.31856	0.0442249
SMPD3	-2.10269	-4.2951	0.00554549
MNS1	-2.09938	-4.28526	0.0129696
SH3D19	-2.09182	-4.26286	0.0315267
EHF	-2.09157	-4.26212	0.00200516
CFAP57	-2.08939	-4.25569	0.0215858
ACHE	-2.08515	-4.2432	0.0470085
DEFB1	-2.08359	-4.23861	0.0174246
KLK1	-2.07992	-4.22785	0.0187671
IFITM1	-2.07188	-4.20434	0.000308041
KRT5	-2.07153	-4.20332	0.0452101
UGT8	-2.06974	-4.19812	0.023573
OR8B2	-2.06686	-4.18974	0.024443
SRPX2	-2.06559	-4.18606	0.0328608
CTAGE1	-2.06315	-4.17898	0.0339998
SH2D4A	-2.0629	-4.17825	0.00576928
AMY2A	-2.05995	-4.16972	0.0124685
NCR3LG1	-2.05828	-4.1649	0.0314208
TEKT3	-2.05558	-4.1571	0.0492238
TGFBR3	-2.05511	-4.15576	0.0176085
RNF43	-2.05508	-4.15567	0.0119192
ANKRD18B	-2.05411	-4.15287	0.0356974
MTUS1	-2.05037	-4.14213	0.00772931
TC2N	-2.04685	-4.13204	0.0027337
EPB41L4A	-2.0459	-4.1293	0.00439312
CXorf58	-2.04181	-4.11761	0.043325
NAV3	-2.03704	-4.10403	0.0265433
EPDR1	-2.0364	-4.10222	0.0498023
HEATR4	-2.02846	-4.0797	0.03924
CCL22	-2.02425	-4.06781	0.00321247
PLPP2	-2.0242	-4.06765	0.0109321
HMCN1	-2.0235	-4.0657	0.0243132
PRR15L	-2.02052	-4.05731	0.0211056
RRAS2	-2.01932	-4.05391	0.0045785
CAMSAP3	-2.01273	-4.03544	0.0322421
ANK1	-2.0111	-4.03088	0.00840443
PLCXD2	-1.99472	-3.9854	0.0235267
ENOX1	-1.98703	-3.9642	0.0300342
DLG5	-1.98089	-3.94737	0.0310982
HBD	-1.97987	-3.94459	0.032922
SLC44A4	-1.97692	-3.93651	0.00616509
ALDOB	-1.97623	-3.93463	0.0398843
BCL2L14	-1.9677	-3.91145	0.00222557
EBF1	-1.96417	-3.90187	0.0357626
IL1A	-1.96251	-3.89738	0.0149241
RAPGEF5	-1.96147	-3.89457	0.0282484
AC118754.1	-1.96074	-3.89261	0.0161239
TMEM238	-1.95983	-3.89015	0.0361278
ATP8B1	-1.95825	-3.88592	0.00256166
ASCL2	-1.95269	-3.87095	0.0135982
ITGA6	-1.95206	-3.86926	0.00728978
PTPN13	-1.94981	-3.86325	0.0126215
FUT3	-1.94859	-3.85996	0.0351234
SLC39A14	-1.9457	-3.85225	0.0308451
TRIB3	-1.9418	-3.84184	0.00426391
FAM3D	-1.94056	-3.83853	0.014381
CXCL5	-1.9353	-3.82458	0.0221335
PDGFRA	-1.93322	-3.81908	0.0460403
ZFAT	-1.93212	-3.81617	0.0311861
ZNF703	-1.92659	-3.80156	0.014941
PPP1R1B	-1.92313	-3.79246	0.023981
HIP1R	-1.9225	-3.7908	0.0266806
ATP2C2	-1.9159	-3.77349	0.00938324
JAKMIP1	-1.91225	-3.76397	0.017894
NSG1	-1.91173	-3.76259	0.0335277
SH2D2A	-1.9066	-3.74925	0.0224339
TACC2	-1.90044	-3.73328	0.0123766
HBA1	-1.89731	-3.72518	0.0183481
ANKRD18A	-1.89202	-3.71155	0.0181492
TBC1D8B	-1.8912	-3.70943	0.00861623
NAT2	-1.8884	-3.70223	0.0437223
ARFGEF3	-1.88829	-3.70197	0.0509148
POLR3G	-1.88535	-3.69441	0.0203218
TBC1D24	-1.8853	-3.69429	0.0480569
IKZF4	-1.87782	-3.67519	0.0469377
C21orf59-TCP10L	-1.87387	-3.66515	0.0228481
CLGN	-1.87337	-3.66388	0.0219142
PARD3B	-1.8704	-3.65635	0.0359683
SLC3A1	-1.86895	-3.65266	0.0212377
AC008554.1	-1.86886	-3.65244	0.0143391
GPX2	-1.86642	-3.64627	0.00441367
LAMA4	-1.86346	-3.63879	0.048035
FZD5	-1.86252	-3.63643	0.0281923
CCDC141	-1.85739	-3.62352	0.0390082
DIXDC1	-1.85348	-3.6137	0.042943
FOXP2	-1.84945	-3.60363	0.0290772
SMC1B	-1.84595	-3.5949	0.0443824
PLEKHG1	-1.84459	-3.5915	0.00662441
S100A14	-1.84039	-3.58108	0.0235371
XCL1	-1.84019	-3.58056	0.0176904
ANK2	-1.83789	-3.57487	0.0316312
PLA2R1	-1.83677	-3.57209	0.0431966
NFIX	-1.83354	-3.56411	0.0101872
ITGA2	-1.82484	-3.54268	0.0241061
PHLPP2	-1.82439	-3.54158	0.0173434
FAAH2	-1.82395	-3.5405	0.0206857
ADORA2A	-1.82011	-3.53108	0.00506348
ARHGEF35	-1.81575	-3.52043	0.0112507
HOXB7	-1.81016	-3.50682	0.0117481
CKMT1B	-1.80743	-3.50018	0.0059851
EPHA1	-1.80419	-3.49233	0.0235069
ZNF711	-1.79839	-3.47831	0.0143829
SLAMF1	-1.79693	-3.4748	0.00277131
SCN3A	-1.79551	-3.47139	0.0377878
KLRK1	-1.79472	-3.46948	0.0106978
ABCD2	-1.7913	-3.46127	0.0242098
KIF14	-1.78847	-3.45448	0.00836501
CXCR6	-1.77482	-3.42195	0.0383316
SCN2A	-1.76593	-3.40094	0.0241825
CGREF1	-1.76327	-3.39467	0.0504747
BICDL1	-1.76167	-3.39091	0.0353132
CCL3L1	-1.75133	-3.36668	0.0117037
KIF21A	-1.74882	-3.36084	0.0059556
TNNC2	-1.74869	-3.36053	0.0312597
ROR2	-1.74484	-3.35158	0.041405
CCND2	-1.74354	-3.34856	0.00119212
DMD	-1.73239	-3.32277	0.0038055
CD5	-1.73069	-3.31888	0.0337616
PYCR1	-1.72949	-3.3161	0.00568861
MYO6	-1.72808	-3.31286	0.0182418
ZNF415	-1.72704	-3.31048	0.0247121
CD200	-1.71734	-3.2883	0.0341976
UBASH3A	-1.71664	-3.28671	0.0483776
NPIPA7	-1.71661	-3.28662	0.00435971
AKT1S1	-1.71657	-3.28653	0.0102074
NPHP1	-1.70875	-3.26878	0.0337627
SPIRE2	-1.70345	-3.2568	0.031682
SLC1A2	-1.69844	-3.24549	0.0234793
CDH12	-1.69607	-3.24016	0.0453014
CCR7	-1.69458	-3.23682	0.0108536
CKMT1A	-1.69326	-3.23386	0.0248488
TLCD1	-1.69236	-3.23184	0.0280757
GSTO2	-1.68975	-3.22601	0.0263892
SLC9A3	-1.6879	-3.22188	0.0354136
KRTCAP3	-1.68417	-3.21355	0.0226659
FBN1	-1.68118	-3.20691	0.0226176
FGGY	-1.67884	-3.20171	0.00503472
ERVK3-1	-1.67819	-3.20027	0.02243
KDELR3	-1.67765	-3.19906	0.0307018
MTRNR2L8	-1.67718	-3.19802	0.0295115
LCK	-1.67461	-3.19234	0.0206252
ABLIM1	-1.67302	-3.18881	0.0140534
ZNF599	-1.671	-3.18435	0.0370188
CBLC	-1.65858	-3.15707	0.0381983
POF1B	-1.65772	-3.15517	0.0370607
YPEL1	-1.65446	-3.14805	0.0260103
LTK	-1.65434	-3.1478	0.0296042
COL9A1	-1.65185	-3.14237	0.0396077
NPIPB8	-1.64779	-3.13354	0.0488187
SCML4	-1.64718	-3.13221	0.0368015
TRIM31	-1.64136	-3.1196	0.043047
TUBB2B	-1.63536	-3.10665	0.0428531
TSPAN13	-1.6326	-3.10072	0.00618341
CDCA8	-1.62599	-3.08654	0.034964
AP1M2	-1.62562	-3.08575	0.0328874
LGALS4	-1.61864	-3.07086	0.0080047
CHKB-CPT1B	-1.60485	-3.04165	0.0234654
ENTHD1	-1.60054	-3.03257	0.0296517
HSPA2	-1.59895	-3.02922	0.0390024
CCL3	-1.5977	-3.0266	0.00780751
KIAA1257	-1.59483	-3.02059	0.0304291
HSPA4L	-1.59263	-3.01599	0.0282476
ETS1	-1.59169	-3.01401	0.0199055
DNAH14	-1.59103	-3.01265	0.0275115
TM4SF5	-1.58155	-2.99291	0.034433
PTGDS	-1.57955	-2.98876	0.0476851
LILRA4	-1.5756	-2.98059	0.0287597
FERMT1	-1.56179	-2.9522	0.046886
B9D1	-1.55705	-2.94252	0.0391213
DOCK6	-1.55653	-2.94146	0.0254186
SH2D3A	-1.55353	-2.93534	0.0454533
LURAP1L	-1.55226	-2.93276	0.0415525
INPP4B	-1.54983	-2.92783	0.00857459
AQP3	-1.54946	-2.92708	0.0219056
SERPINB2	-1.54901	-2.92617	0.0489416
CCL20	-1.54741	-2.92292	0.0279134
AEBP1	-1.53613	-2.90015	0.0395825
TRIM2	-1.5299	-2.88767	0.0399362
ELF3	-1.52844	-2.88474	0.0436106
C12orf75	-1.52817	-2.88419	0.0102475
F3	-1.52506	-2.87799	0.0465714
TNF	-1.52264	-2.87317	0.0190879
STAP2	-1.52096	-2.86982	0.0226243
FAM102A	-1.51092	-2.84991	0.0447841
C4A	-1.5102	-2.84849	0.0195932
RIBC2	-1.50669	-2.84157	0.0458179
HAPLN3	-1.50159	-2.83154	0.0105037
OCIAD2	-1.49887	-2.82621	0.012649
C17orf99	-1.49858	-2.82564	0.0325409
GOLGA6L10	-1.49663	-2.82183	0.0310587
IL1RN	-1.49373	-2.81615	0.0199314
RAB25	-1.4931	-2.81493	0.0280911
MUC20	-1.49118	-2.81119	0.0247146
CFAP44	-1.48568	-2.80048	0.00971863
TMEM217	-1.48459	-2.79838	0.026646
PLCE1	-1.48349	-2.79624	0.0436672
CTSW	-1.47726	-2.7842	0.0342438
AC114490.2	-1.47391	-2.77774	0.0289461
IL12RB2	-1.47256	-2.77514	0.0449313
CTLA4	-1.47201	-2.77407	0.0274733
PDLIM1	-1.45731	-2.74595	0.00334516
TCEA3	-1.45557	-2.74265	0.0334398
MARCKSL1	-1.45409	-2.73984	0.00219126
MAFF	-1.45324	-2.73823	0.0409772
CD226	-1.4517	-2.7353	0.0390061
AC090004.1	-1.44829	-2.72885	0.0489859
ZFP62	-1.4472	-2.72679	0.0240111
CCL4L2	-1.44606	-2.72462	0.0224459
COL7A1	-1.44271	-2.71831	0.023654
PARD3	-1.42937	-2.69329	0.0400037
DUSP4	-1.40028	-2.63952	0.00930914
KIF3B	-1.39427	-2.62856	0.0093693
SLC25A4	-1.3727	-2.58954	0.0210598
TPM1	-1.37082	-2.58618	0.0158267
TMEM177	-1.36595	-2.57745	0.0221675
FSCN1	-1.3601	-2.56703	0.0476747
SEC61A2	-1.34832	-2.54616	0.0359504
STAT4	-1.33867	-2.52918	0.0128237
GBP5	-1.33786	-2.52777	0.0198775
DUSP2	-1.32671	-2.50829	0.0115901
CNNM4	-1.32441	-2.50431	0.0248001
PKIG	-1.31987	-2.49643	0.0419344
GPR171	-1.3164	-2.49044	0.0388358
ETV7	-1.30937	-2.47834	0.0282217
IL32	-1.30834	-2.47656	0.041743
ATP1B1	-1.29897	-2.46053	0.0151915
IDO1	-1.29812	-2.45909	0.0472106
GSDMB	-1.29549	-2.4546	0.0118987
PHKA1	-1.28984	-2.44502	0.0466314
IL1B	-1.28951	-2.44444	0.0381923
LAD1	-1.26426	-2.40204	0.0423485
CDKN1A	-1.26198	-2.39825	0.0503223
CDCA4	-1.25735	-2.39055	0.036412
SLFN5	-1.24728	-2.37394	0.00489337
LY75	-1.24196	-2.36519	0.0450742
TNFRSF9	-1.24021	-2.36233	0.0187036
CDS1	-1.2333	-2.35104	0.0208508
RBFOX2	-1.23161	-2.34829	0.0361959
RSAD2	-1.23029	-2.34615	0.0289185
MT-ND2	-1.22684	-2.34054	0.0480261
EPHB2	-1.22606	-2.33927	0.0478566
IFIT2	-1.21214	-2.3168	0.0239474
CMTM8	-1.20098	-2.29896	0.0362452
DNAJB1	-1.19943	-2.29648	0.0329015
GBP4	-1.19924	-2.29619	0.0226958
POFUT1	-1.17105	-2.25175	0.0267981
CD3EAP	-1.16919	-2.24885	0.0234962
TRAF1	-1.16636	-2.24445	0.0292881
IER3	-1.15642	-2.22904	0.0208767
NPIPB3	-1.15415	-2.22553	0.0387343
SLC27A2	-1.15212	-2.2224	0.0478117
MPP6	-1.14937	-2.21817	0.0323512
CD40	-1.13698	-2.1992	0.0167137
CD2	-1.10053	-2.14433	0.0460152
OASL	-1.09055	-2.12955	0.0188102
USP12	-1.08233	-2.11746	0.0344958
MAPKAPK2	-1.06932	-2.09844	0.0117651
PPIF	-1.06745	-2.09573	0.0226698
PPP1R11	-1.05269	-2.0744	0.0370196
KIF4A	-1.04905	-2.06917	0.0430946
GBP1	-1.04838	-2.0682	0.038151
CEP97	-1.0455	-2.06408	0.0478653
OPTN	-1.00017	-2.00023	0.042391
TBC1D4	-0.976045	-1.96707	0.0277746
CST7	-0.968273	-1.9565	0.0429418
AC015802.6	-0.928054	-1.90271	0.0297201
APOBEC3G	-0.895311	-1.86001	0.0352816
SOX4	-0.871229	-1.82922	0.048926
