# Supplementary material for: Differential gene expression of tumor-infiltrating CD33+ myeloid cells in advanced- versus early-stage colorectal cancer
Source: Cancer Immunol Immunother. 2020 Sep 30;70(3):803–15. doi: 10.1007/s00262-020-02727-0 (PMC7906947; doi:10.1007/s00262-020-02727-0)
Supplement: Supplementary file 3 — Supplementary file3 (XLSX 479 kb) [file 262_2020_2727_MOESM3_ESM.xlsx]

## Sheet: CD33 signature
																Ratio of DSS 1/ DSS 0			2.55185	2.50385	2.22075	2.04167	1.891	1.85126	1.63374	1.62735	1.60186	1.55783	1.5185	1.49342	1.47216	1.47027	1.42534	1.3864	1.30688	1.30629	1.26688	1.23923	1.19791	1.15871	1.15749	1.14469	1.13331	1.1328	1.13072	1.12237	1.11552	1.10299	1.10211
TCGA ID	Histology	Anatomic	Anatomic code	Sex	Age	Age code (4 =<55, 3 = 55-64, 2 = 65-74, 1 = >74)	T	N	M	Stage	Stage simple	DSS.time	DSS	PFI.time	PFI	Residual Tumor	sCD33sig groups	sCD33sig score	MAGEA2	MAGEA2B	CSAG2	PRAMEF15	MAGEA6	CSAG3	XAGE2	MAGEA12	MAGEA3	CSAG1	SALL3	SLC6A2	IFNA13	KRTAP4-6	CHRND	SPATA31D1	C6orf15	IGFL1	WFDC9	APOA2	TH	PAGE5	NOTUM	REG3G	SOHLH2	DUSP13	PYY	GJB7	SLC38A3	GKN2	FOLR1
TCGA-AA-3955-01A	Colon Adenocarcinoma	Descending Colon	Left-sided	MALE	38	4	T2	N2a	M0	Stage IIIB	Stage III	1.74795	0	1.74795	0	R0	High	1.15462	0	0	0	0	0	0	1.585	0	0	0	0	0	0	0	1	0	3.585	1	1	4	4	0	8.817	0	2	0	4.392	0	3.7	0	5.322
TCGA-AA-3872-01A	Colon Adenocarcinoma	Sigmoid Colon	Left-sided	MALE	45	4	T4	N2	M1	Stage IV	Stage IV	0.00273973	1	0.00273973	0	R2	High	1.07426	0	0	0	0	0	0	1	0	0	0	0	1.585	0	0	0	0	10.82	7.304	0	4.248	5.358	1	13.04	0	1	0	3.459	3.7	4.954	0	6.87
TCGA-AY-A8YK-01A	Colon Adenocarcinoma	Sigmoid Colon	Left-sided	MALE	44	4	T3	N2a	M1	Stage IVA	Stage IV	1.56986	0	1.56986	0	R0	High	1.20575	0	0	0	0	0	1.585	8.331	1	0	1	8.299	3	0	0	1	0	2.807	0	0	2	6.358	2.807	11.8	0	3.17	1	8.16	1.585	7.033	0	8.033
TCGA-AZ-5403-01A	Colon Adenocarcinoma	Sigmoid Colon	Left-sided	MALE	43	4	T3	N0	MX	Stage II	Stage II	5.23288	1	0.832877	1		High	1.14179	0	0	0	0	0	0	0	1	0	0	6.7	0	0	0	1	0	8.219	5.248	0	2.807	7.492	2	6	2	2	0	6.409	1	4.17	0	9.036
TCGA-A6-5662-01A	Colon Adenocarcinoma	Splenic Flexure	Left-sided	MALE	46	4	T3	N2	M1	Stage IVA	Stage IV	1.96712	1	1.35616	1		High	1.18236	0	0	0	0	0	0	3.322	0	0	0	0	1	0	0	2.322	0	11.47	4.248	3	1.585	6.443	0	14.53	1	1	1	1.585	1	9.529	0	6.492
TCGA-AA-A02K-01A	Colon Adenocarcinoma	Ascending Colon	Right-sided	MALE	50	4	T4	N2	M1	Stage IV	Stage IV	1.16712	1	0.838356	1	R2	High	1.77301	2.322	1	6.129	0	11.95	5.492	11.07	8.087	12.12	7.219	0	0	0	0	1	0	1	1	0	7	4.907	6.229	8.788	1.585	8.145	1	2.807	2	1	0	11.1
TCGA-RU-A8FL-01A	Colon Adenocarcinoma	Cecum	Right-sided	MALE	51	4	T3	N2a	MX	Stage IIIB	Stage III	3.22466	1	0.70137	1	R0	High	1.2637	0	0	0	0	2.322	1.585	0	1	0	2.585	1	2.807	0	0	0	0	7.5	1.585	1	0	5.615	1.585	10.44	0	0	0	2	2.322	5.585	0	9.236
TCGA-DM-A28H-01A	Colon Adenocarcinoma	Cecum	Right-sided	MALE	50	4	T3	N2	M0	Stage IIIC	Stage III	9.75616	0	1.32603	1		High	1.06589	0	0	0	0	0	0	0	0	2.807	0	0	0	0	1	0	0	4.7	1	2	5.426	4.585	1.585	5.555	0	0	1	1	8.504	7.295	0	6.229
TCGA-AZ-4323-01A	Colon Adenocarcinoma	Cecum	Right-sided	MALE	37	4	T4	N2	M1	Stage IV	Stage IV	0.117808	1	0.117808	0		High	1.43592	3	3.17	5.358	0	11.73	6.833	2	11.14	12.11	9.484	1.585	5.248	0	9.412	9.29	0	3.585	2.322	1	1.585	7.18	2	10.17	2	7.531	1	4.459	4.459	8.551	0	7.119
TCGA-F4-6463-01A	Colon Mucinous Adenocarcinoma	Transverse Colon	Transverse	MALE	51	4	T3	N0	M0	Stage IIA	Stage II	2.97808	0	2.97808	0	R0	High	1.22553	0	0	0	0	9.562	2.322	2	2.585	6.17	0	0	2.585	0	0	5.781	0	8.539	7.129	0	1	6.687	0	13.97	1	2.585	0	1	3.322	5.459	0	8.745
TCGA-AZ-4684-01A	Colon Adenocarcinoma			MALE	49	4	T3	N2	M1	Stage IVA	Stage IV	5.41644	1	1.12603	1		High	1.29496	0	0	0	0	0	0	1.585	0	0	0	0	1.585	0	0	0	1	6.375	6.248	0	0	5.492	0	6.895	0	0	1.585	7.129	0	6.539	0	10.8
TCGA-AA-3538-01A	Colon Adenocarcinoma	Descending Colon	Left-sided	FEMALE	54	4	T2	N0	M0	Stage I	Stage I	2.16712	0	2.16712	0	R0	High	1.2512	0	0	0	0	2.807	0	2.322	4.17	6.443	3.459	0	0	0	0	0	0	11.36	2	1.585	0	4.17	1	11.68	2.322	0	0	6.629	0	5.728	0	8.937
TCGA-AA-3667-01A	Colon Adenocarcinoma	Sigmoid Colon	Left-sided	FEMALE	36	4	T2	N0	M0	Stage I	Stage I	1.16712	0	1.16712	0	R0	High	1.44555	0	1	0	0	2.322	0	1	2	2.585	1	1	0	0	0	1	0	3.322	3.17	0	4.7	6.285	0	10.84	0	0	0	4.17	0	5.209	0	5.322
TCGA-F4-6808-01A	Colon Adenocarcinoma	Sigmoid Colon	Left-sided	FEMALE	54	4	T1	N0	M0	Stage I	Stage I	2.80548	0	2.80548	0	R0	High	1.10009	1	0	3.585	0	5.087	4.858	0	8.647	5.644	9.236	0	0	0	1	1	0	1.585	0	1.585	7.033	5.285	1	10.49	4.087	0	1	3.17	0	8.055	2	5.728
TCGA-CM-6161-01A	Colon Adenocarcinoma	Sigmoid Colon	Left-sided	FEMALE	36	4	T2	N0	M0	Stage I	Stage I	1.25205	0	1.25205	0	R0	High	1.04027	0	0	0	0	0	0	1	0	0	1	1	3	0	0	3	0	5	1	1	2	4.807	1.585	14.32	0	0	1	4.524	0	3.807	0	9.811
TCGA-CM-6164-01A	Colon Adenocarcinoma	Sigmoid Colon	Left-sided	FEMALE	46	4	T3	N0	M0	Stage IIA	Stage II	2.41918	0	2.41918	0	R0	High	1.20015	0	0	3.807	0	7.443	2.807	0	7.418	9.979	6.304	0	0	0	0	2.807	0	6.34	3.17	0	1.585	7.435	1	11.25	1	0	0	2.585	1.585	7	0	4.807
TCGA-AA-3819-01A	Colon Adenocarcinoma	Sigmoid Colon	Left-sided	FEMALE	41	4	T3	N0	M0	Stage IIA	Stage II	2.08493	0	2.08493	0	R0	High	1.1015	0	0	0	0	2.322	0	0	2.322	2.322	2.322	0	0	0	0	0	0	2.585	1	0	0	5.322	0	8.418	1	0	1	8.889	0	2.585	0	7.19
TCGA-AA-3509-01A	Colon Adenocarcinoma	Sigmoid Colon	Left-sided	FEMALE	54	4	T3	N0	M0	Stage II	Stage II	5.24658	0	5.24658	0	R0	High	1.10087	0	0	0	0	1	0	0	1.585	0	1	0	1	0	0	0	0	5.524	1.585	1	6.714	5.728	1.585	10.94	0	0	1	5.907	1	0	0	11.03
TCGA-AA-3660-01A	Colon Adenocarcinoma	Sigmoid Colon	Left-sided	FEMALE	51	4	T3	N0	M0	Stage II	Stage II	6.50685	0	6.50685	0	R0	High	1.07052	0	0	0	0	0	1	1.585	0	0	0	0	0	0	3.459	3.7	0	6.492	5.459	2.322	1.585	5.17	0	13.75	1	0	0	7.96	1.585	7.57	0	8.683
TCGA-CK-4948-01B	Colon Adenocarcinoma	Sigmoid Colon	Left-sided	FEMALE	45	4	T3	N1	M0	Stage III	Stage III	12.3342	0	12.3342	0	R0	High	1.4999	3.907	3.322	6.129	0	11.88	7.459	8.814	11.22	12.43	10.56	0	4.392	0	3	4.459	0	12.03	8.322	1	2.322	7.209	6.409	13.23	3.17	9.973	0	2	1	7.313	0	9.613
TCGA-F4-6460-01A	Colon Adenocarcinoma	Sigmoid Colon	Left-sided	FEMALE	51	4	T3	N1	M0	Stage IIIB	Stage III	2.66301	1	0.857534	0	R0	High	1.17766	0	0	0	0	0	0	0	1	0	1	6.781	9.006	0	0	2.322	0	5.248	1.585	2.322	1.585	7.098	0	13.52	3.7	2.585	0	7.768	4.755	6.087	0	6.19
TCGA-A6-3807-01A	Colon Adenocarcinoma	Sigmoid Colon	Left-sided	FEMALE	53	4	T3	N2	M0	Stage IIIC	Stage III	2.88767	0	2.88767	0	R0	High	1.15883	0	0	0	0	0	0	2.322	0	0	0	0	0	0	0	0	0	9.77	7.484	3	0	5.858	0	8.044	0	0	0	4.087	0	1.585	0	8.611
TCGA-AA-A01S-01A	Colon Adenocarcinoma	Sigmoid Colon	Left-sided	FEMALE	47	4	T3	N1	M0	Stage III	Stage III	0.0849315	1	0.0849315	0	R0	High	1.07216	0	0	0	0	0	0	0	0	3.459	0	0	0	0	0	0	0	0	1	0	0	5.858	0	8.326	0	0	0	1.585	0	3	0	9.533
TCGA-CM-5344-01A	Colon Adenocarcinoma	Sigmoid Colon	Left-sided	FEMALE	39	4	T3	N1b	M0	Stage IIIB	Stage III	1.83562	0	1.83562	0	R0	High	1.02513	1	0	1	0	0	1	2.585	6.82	7.055	6.658	0	0	0	0	0	0	4.954	2.807	0	2.585	4.954	0	6.109	1.585	0	1	2.585	0	3.585	0	6.392
TCGA-AZ-4308-01A	Colon Adenocarcinoma	Sigmoid Colon	Left-sided	FEMALE	47	4	T3	N1	M0	Stage IIIB	Stage III	9.10685	0	9.10685	0	R0	High	1.01793	0	0	0	0	0	0	2.585	2	1	0	0	1	0	0	2.585	0	4.392	2.322	0	3	5.807	0	8.574	2	0	0	6.615	0	4.248	0	4.954
TCGA-D5-6929-01A	Colon Adenocarcinoma	Sigmoid Colon	Left-sided	FEMALE	49	4	T3	N1	M1	Stage IV	Stage IV	1.11781	0	1.11781	0	R0	High	1.03871	0	0	1	0	1	1	0	1.585	7.577	1	4.907	0	0	0	1	0	7.295	8.124	0	3.585	5.7	1.585	9.898	0	2	1	1.585	1.585	6.492	0	6.895
TCGA-AA-3692-01A	Colon Mucinous Adenocarcinoma	Splenic Flexure	Left-sided	FEMALE	47	4	T3	N2	M1	Stage IV	Stage IV	3	1	1.08493	1	R2	High	1.57934	3.7	3.807	5.524	0	11.64	7.418	3.7	11.74	11.27	10.74	0	1	0	0	0	0	1	0	0	0	4.248	2	8.455	2	1	0	7.033	1	7.948	1	9.036
TCGA-CM-6166-01A	Colon Adenocarcinoma	Ascending Colon	Right-sided	FEMALE	48	4	T2	N0	M0	Stage I	Stage I	1.83288	0	1.83288	0	R0	High	1.0457	0	0	1	0	2.322	0	1	0	2	0	0	2	0	0	2.322	0	2.322	0	0	3.17	5.17	1.585	11.77	0	0	0	1	1	2.322	0	8.15
TCGA-AA-A01Q-01A	Colon Adenocarcinoma	Ascending Colon	Right-sided	FEMALE	48	4	T3	N0	M0	Stage II	Stage II	0.0849315	1	0.0849315	0	R0	High	1.35731	2	1	4.585	0	9.558	4.755	0	9.182	9.736	8.308	0	0	0	0	1.585	0	0	0	1	3.907	1.585	1.585	3.459	3.585	0	0	1	0	0	0	3.17
TCGA-AY-4070-01A	Colon Adenocarcinoma	Cecum	Right-sided	FEMALE	50	4	T3	N2	M0	Stage IIIC	Stage III	1.3589	1	0.509589	1	R1	High	1.77815	3	2.585	5.358	0	10.9	6.807	3.322	10.79	11.04	9.531	0	0	0	0	4.087	0	5.285	1	0	3.459	7.459	0	10.23	0	0	1	4.087	7.755	6.19	1.585	9.238
TCGA-SS-A7HO-01A	Colon Adenocarcinoma	Cecum	Right-sided	FEMALE	44	4	T4a	N0	M0	Stage IIB	Stage II	5.01096	1	1.3863	1	R0	High	1.73928	0	0	1.585	0	6.807	3	0	6.044	5.644	6.17	0	0	0	0	11.16	0	1.585	0	1	11.31	5.954	0	16.61	0	1	1	0	7.384	9.292	2.807	9.248
TCGA-AA-3673-01A	Colon Adenocarcinoma	Transverse Colon	Transverse	FEMALE	53	4	T3	N0	M0	Stage II	Stage II	4.16986	0	4.16986	0	R0	High	1.21713	0	0	0	0	1.585	0	0	0	2.322	1	0	1.585	0	0	1	1	6.109	1.585	1.585	0	4.954	1.585	10	0	0	0	5.129	7.592	4.755	1.585	8.633
TCGA-A6-2678-01A	Colon Adenocarcinoma	Transverse Colon	Transverse	FEMALE	43	4	T3	N1	M0	Stage IIIB	Stage III	3.52329	0	3.52329	0	R0	High	1.24006	2.807	0	1.585	0	10.63	4.755	0	5.322	11.1	1.585	0	1	0	0	0	0	3.585	3.17	1.585	0	3	0	6.129	1	0	0	4.459	0	2.322	0	6.977
TCGA-CM-4750-01A	Colon Adenocarcinoma			FEMALE	34	4	T1	N1b	M0	Stage IIIA	Stage III	0.668493	0	0.668493	0	R0	High	1.1568	0	0	0	0	1.585	0	0	1	1.585	0	1	0	0	0	0	0	7.18	4.248	2	4.644	6.539	0	8.422	0	0	2	3.17	0	3.17	0	6.322
TCGA-A6-6140-01A	Colon Adenocarcinoma	Descending Colon	Left-sided	MALE	62	3	T3	N0	M0	Stage IIA	Stage II	2.01096	0	2.01096	0		High	1.04774	0	0	0	0	0	0	0	0	0	0	5.209	1	0	0	0	0	2.807	2	1	0	5.833	0	11.81	0	0	0	6.392	1.585	2.807	0	5.087
TCGA-AA-3488-01A	Colon Adenocarcinoma	Sigmoid Colon	Left-sided	MALE	58	3	T3	N2	M1	Stage IV	Stage IV	0.419178	1	0.419178	1	R2	High	1.15499	0	0	0	0	0	0	0	0	1	0	1	1.585	0	0	1	0	2.322	1.585	0	1.585	7.313	0	11.19	9.355	0	0	6.629	0	3.322	0	4.459
TCGA-AA-3494-01A	Colon Adenocarcinoma	Sigmoid Colon	Left-sided	MALE	55	3	T3	N0	M1	Stage IV	Stage IV	0.0849315	1	0.0849315	0	R2	High	1.02315	0	0	0	0	1	0	0	1.585	0	1.585	1	1	0	0	2	0	4.7	2.322	0	3.17	3.907	0	8.248	0	0	1	5.044	1	9.6	0	8.916
TCGA-D5-6923-01A	Colon Adenocarcinoma	Sigmoid Colon	Left-sided	MALE	57	3	T2	N0	M0	Stage I	Stage I	1.03562	0	1.03562	0	R0	High	1.01188	0	0	0	0	0	0	0	0	1	0	1	2	0	0	0	0	9.752	1.585	1	1	7.033	1.585	8.353	1	0	0	1.585	2.322	6.34	0	7.827
TCGA-CA-5797-01A	Colon Adenocarcinoma	Sigmoid Colon	Left-sided	MALE	56	3	T3	N0	M0	Stage IIA	Stage II	1.04932	0	1.04932	0	R0	High	1.17479	1	0	2.322	0	10.06	2	3.17	7.937	9.785	6.585	0	1	0	0	0	0	2.585	1	0	5.555	6.209	2	6.781	2.585	0	0	3	1	6.82	0	10.75
TCGA-AA-3856-01A	Colon Adenocarcinoma	Sigmoid Colon	Left-sided	MALE	59	3	T3	N0	M0	Stage IIA	Stage II	0.0821918	1	0.0821918	0	R0	High	1.14634	0	0	0	0	1.585	0	1	1	0	2.322	0	2	0	1	0	0	4.755	1.585	0	2.322	6.129	1	12.98	3.459	1	0	8.175	0	2	0	5.358
TCGA-AA-3519-01A	Colon Adenocarcinoma	Sigmoid Colon	Left-sided	MALE	63	3	T3	N1	M0	Stage III	Stage III	0.756164	0	0.756164	0	R0	High	1.35456	0	0	0	0	1.585	0	0	2	1.585	0	0	0	0	0	1	0	0	0	0	4.524	4.459	1.585	12.2	3.7	1.585	0	8.335	0	4.087	1.585	3
TCGA-AZ-4682-01B	Colon Adenocarcinoma	Sigmoid Colon	Left-sided	MALE	61	3	T3	N0	M1	Stage IVA	Stage IV	1.86301	1	1.86301	0	R0	High	1.05624	0	0	0	0	0	0	0	0	0	0	0	0	0	0	0	0	6.375	0	0	0	5.755	2.322	11.23	0	1	0	9.137	1	4.459	1	12.7
TCGA-CA-6715-01A	Colon Adenocarcinoma	Sigmoid Colon	Left-sided	MALE	63	3	T3	N1	M0	Stage IIIB	Stage III	1.04932	0	1.04932	0		High	1.13804	0	0	0	0	1	0	1	1	0	0	0	0	0	0	2.585	1	2.322	1	2.585	5.524	4.807	1.585	14.56	1.585	0	0	0	2.322	6.907	0	8.362
TCGA-A6-A567-01A	Colon Adenocarcinoma	Sigmoid Colon	Left-sided	MALE	56	3	T3	N1	M1	Stage IV	Stage IV	5.15342	1	1.67671	1		High	1.52435	0	0	0	0	5	0	0	0	2.585	1.585	0	7.679	0	0	1	0	8.604	6.34	1.585	1	7.889	0	14.18	0	3	0	4.524	1	3.585	1	8.299
TCGA-A6-6652-01A	Colon Adenocarcinoma	Sigmoid Colon	Left-sided	MALE	59	3	T3	N0	M1	Stage IVA	Stage IV	2.05753	1	2.05753	0		High	1.05993	0	0	0	0	0	0	0	1	0	1	0	3.807	0	0	2.585	0	3.459	3.807	0	0	6.358	0	14.28	1	0	1.585	0	0	5.209	1	8.044
TCGA-CM-4752-01A	Colon Adenocarcinoma	Ascending Colon	Right-sided	MALE	58	3	T3	N0	M0	Stage IIA	Stage II	1.08493	0	1.08493	0	R0	High	1.33479	1	1.585	4.585	0	11.34	6.492	0	10.62	11.1	9.863	2	0	0	0	0	0	2.807	4.7	0	1	5.392	0	6.109	1	3.459	0	5.907	1	3.907	1.585	3.807
TCGA-AD-6965-01A	Colon Adenocarcinoma	Cecum	Right-sided	MALE	62	3	T4a	N2b	M0	Stage IIIC	Stage III	2.20548	1	1.77534	1	R1	High	1.17754	0	0	0	0	9.757	0	0	4.248	7.366	3.459	0	1	0	0	1	1	7.651	5.807	0	0	6.555	1	12.76	0	0	1	7.055	2	4.459	1	6.34
TCGA-AA-A01V-01A	Colon Adenocarcinoma	Cecum	Right-sided	MALE	59	3	T2	N0	M0	Stage I	Stage I	0.0849315	1	0.0849315	0	R0	High	1.16363	0	0	0	0	4.17	1.585	1	4.087	4.459	3	3	1	0	1	2.807	0	2.807	0	0	7.658	4.248	1	13.62	6.781	0	0	0	0	4.585	0	6.248
TCGA-AA-A01G-01A	Colon Mucinous Adenocarcinoma	Cecum	Right-sided	MALE	63	3	T3	N0	M0	Stage IIA	Stage II	1	0	1	0	R0	High	1.15769	0	0	0	0	6.209	0	0	1.585	9.044	1	0	0	0	0	1.585	0	1	1.585	0	2.585	4.248	0	8.886	0	1.585	0	3	1	2.322	0	4.7
TCGA-AD-6964-01A	Colon Adenocarcinoma	Cecum	Right-sided	MALE	58	3	T4a	N2b				0.906849	1	0.890411	1		High	1.10746	0	0	5.755	0	10.8	5.087	2.322	10.1	10.81	9.246	0	1.585	0	0	1	0	1	0	0	2	5.129	1.585	3.17	2.585	3	2	5.954	4	1.585	1.585	7.937
TCGA-AA-3553-01A	Colon Adenocarcinoma	Sigmoid Colon	Left-sided	FEMALE	61	3	T2	N0	M0	Stage I	Stage I	2	0	2	0	R0	High	1.22059	0	0	0	0	0	0	0	0	0	0	0	1	0	0	2	0	9.285	4.17	0	4.459	5.322	0	12.03	0	0	1	4.7	2	5.907	0	9.522
TCGA-AA-3984-01A	Colon Adenocarcinoma	Sigmoid Colon	Left-sided	FEMALE	61	3	T3	N0	M0	Stage IIA	Stage II	0.00273973	1	0.00273973	0	R0	High	1.21868	1.585	0	1.585	0	11.01	0	0	6.248	5.7	5.322	0	0	0	0	0	0	0	0	0	0	4.459	1.585	4.585	0	0	0	2.585	4.644	1	0	4.907
TCGA-AA-A01T-01A	Colon Adenocarcinoma	Sigmoid Colon	Left-sided	FEMALE	63	3	T3	N1	M0	Stage III	Stage III	2.75342	0	2.75342	0	R0	High	1.20083	0	0	0	0	1	0	1	0	0	0	0	0	0	0	0	0	3.322	0	1	0	6.129	0	4.755	0	0	0	4.858	0	3.459	0	3.7
TCGA-A6-6142-01A	Colon Adenocarcinoma	Sigmoid Colon	Left-sided	FEMALE	56	3	T3	N1a	M1a	Stage IVA	Stage IV	2.09041	1	1.79178	1		High	1.82651	2	0	4.755	0	10.85	5.858	2.807	10.44	11.39	9.788	9.15	7.989	0	0	2	0	8.728	9.082	2.322	5.492	6.17	2.322	11.41	0	1.585	1.585	1.585	1	8.388	0	9.873
TCGA-D5-5538-01A	Colon Adenocarcinoma	Cecum	Right-sided	FEMALE	60	3	T3	N1b	M0	Stage IIIB	Stage III	4.55068	1	2.7589	1	R0	High	1.52157	2.807	2.322	5.044	0	12.97	6.6	3.322	11.66	13.25	11.01	1	0	0	0	1	0	7.707	3.17	1	2.807	6.989	2	9.533	0	4.392	2.585	1.585	1	0	1	8.539
TCGA-G4-6297-01A	Colon Adenocarcinoma	Cecum	Right-sided	FEMALE	55	3	T3	N2	M1	Stage IV	Stage IV	6.86575	1	1.20274	1	R0	High	1.04358	0	0	0	1	1	0	0	0	0	0	0	0	0	0	1.585	0	13.1	9.285	0	6.883	6.19	1	10.03	1.585	0	0	4.7	1	4.807	1	7.459
TCGA-A6-6651-01A	Colon Adenocarcinoma	Transverse Colon	Transverse	FEMALE	55	3	T3	N1b	MX	Stage IIIB	Stage III	1.8137	0	1.8137	0		High	1.09709	0	0	1	0	10.54	2	1.585	6.6	7.714	5.672	5.17	4.322	0	0	2	0	4.644	1.585	0	1.585	5.285	2	11.89	0	3.585	0	1	1.585	7.775	0	8.741
TCGA-G4-6322-01A	Colon Mucinous Adenocarcinoma	Descending Colon	Left-sided	MALE	65	2	T3	N1	MX	Stage IIIB	Stage III	2.16986	1	2.16164	1	R0	High	1.13845	0	1	6.375	0	11.96	6.358	1	7.418	12.09	7.384	2	1	0	0	0	0	0	0	1.585	1	7.066	1	3.7	2.807	7.864	0	2.322	1.585	2	3	4.7
TCGA-AA-3867-01A	Colon Adenocarcinoma	Sigmoid Colon	Left-sided	MALE	74	2	T3	N2	M1	Stage IV	Stage IV	2.00274	1	1.07945	1	R2	High	1.26807	0	0	0	0	8.322	1.585	0	2	7.435	1.585	0	2.807	0	0	0	0	7.672	5.755	0	1	4.322	0	12.32	0	1.585	0	7.562	0	4.907	0	6.644
TCGA-AA-3972-01A	Colon Adenocarcinoma	Sigmoid Colon	Left-sided	MALE	72	2	T3	N1	M1	Stage IV	Stage IV	4.24932	1	3.33151	1	R2	High	1.22899	0	0	0	0	0	0	0	0	0	0	0	0	0	0	0	0	6.644	3.322	1	1.585	2.585	0	11.1	0	0	0	5.087	1	2.322	0	3.17
TCGA-AA-3973-01A	Colon Adenocarcinoma	Sigmoid Colon	Left-sided	MALE	69	2	T4	N1	M1	Stage IV	Stage IV	1.08767	1	1.08767	0	R2	High	1.09941	0	0	0	0	0	0	4.858	0	0	0	2.807	1.585	0	0	0	0	9.257	2.585	0	1	5.358	0	9.19	1	0	2	2.322	0	5.044	0	2.322
TCGA-AA-3544-01A	Colon Adenocarcinoma	Sigmoid Colon	Left-sided	MALE	68	2	T2	N0	M0	Stage I	Stage I	1.16712	0	1.16712	0	R0	High	1.06412	0	0	0	0	0	0	0	0	0	0	0	0	0	0	0	0	6.109	1	0	0	4.585	0	12.03	0	0	0	6.392	0	5.7	0	3.807
TCGA-AA-3841-01A	Colon Adenocarcinoma	Sigmoid Colon	Left-sided	MALE	66	2	T3	N0	M0	Stage IIA	Stage II	3.07945	0	3.07945	0	R0	High	1.32888	0	0	0	0	2	0	0	1	2.585	1	1	0	0	0	0	0	5.322	3	0	4.907	6.109	0	10.05	0	0	0	7.257	0	6.57	0	5.615
TCGA-D5-6536-01A	Colon Adenocarcinoma	Sigmoid Colon	Left-sided	MALE	73	2	T3	N0	M0	Stage IIA	Stage II	1.48767	1	1.35068	1	R0	High	1.21926	0	0	0	0	1	0	1.585	0	1	1.585	0	3.585	0	0	1	0	8.224	0	1.585	1.585	7.044	1.585	13.62	8.439	1	1	1	7.109	7.022	2	6.409
TCGA-AA-A00Z-01A	Colon Adenocarcinoma	Sigmoid Colon	Left-sided	MALE	70	2	T3	N0	M0	Stage IIA	Stage II	1.83288	0	1.83288	0	R0	High	1.21167	0	0	1	0	3.322	0	0	3.585	3.585	2.322	2.322	0	0	0	0	0	0	0	0	6.209	6.7	1	8.889	1.585	1	1	5.209	2	3.7	0	4.807
TCGA-AA-3970-01A	Colon Adenocarcinoma	Sigmoid Colon	Left-sided	MALE	65	2	T3	N0	M0	Stage IIA	Stage II	3.00274	0	3.00274	0	R0	High	1.04414	0	0	0	0	3.322	0	0	3.459	2.322	1	0	0	0	0	0	0	3.459	2.807	0	5.492	4.322	0	10.52	0	1	1.585	8.455	2	5.858	0	6.392
TCGA-AA-3542-01A	Colon Adenocarcinoma	Sigmoid Colon	Left-sided	MALE	69	2	T3	N2	M0	Stage IIIC	Stage III	1.08219	0	1.08219	0	R0	High	1.75746	1	0	0	0	6.644	0	1	6.672	3.907	5.755	0	0	0	0	0	0	6.629	4.087	0	4.524	5.931	1	9.234	0	0	0	4.248	1	6.658	0	10.43
TCGA-AA-3976-01A	Colon Adenocarcinoma	Sigmoid Colon	Left-sided	MALE	70	2	T2	N1	M0	Stage IIIA	Stage III	2.16712	1	2.16712	0	R0	High	1.29237	0	0	0	0	0	0	0	0	1.585	0	0	0	0	0	0	0	3.807	2.807	0	1.585	5.209	1.585	9.443	0	1.585	0	4.585	0	0	0	6.358
TCGA-AA-A00F-01A	Colon Adenocarcinoma	Sigmoid Colon	Left-sided	MALE	66	2	T3	N2	M0	Stage IIIC	Stage III	2.83562	0	2.83562	0	R0	High	1.20692	0	0	0	0	2.585	0	1	1	3.17	2	0	1.585	0	0	0	0	6.524	6.672	0	5.672	7.119	0	6.375	1	0	1	7.219	2	3.17	0	8.209
TCGA-A6-2674-01A	Colon Mucinous Adenocarcinoma	Sigmoid Colon	Left-sided	MALE	71	2	T3	N2	M1	Stage IV	Stage IV	3.64658	0	2.0137	1	R0	High	1.0298	0	0	0.585	0	7.451	0.585	0	4.322	7.253	3.807	0	0	0	0	2.459	0	9.515	5.6	0	3.087	4	0	7.077	0.585	2.17	1.807	1.322	4.248	3.807	0	8.262
TCGA-A6-5656-01A	Colon Adenocarcinoma	Sigmoid Colon	Left-sided	MALE	74	2	T2	N0	M0	Stage I	Stage I	2.74247	0	2.74247	0		High	1.16039	0	0	0	0	0.585	0	0	0	1	0.585	0	1	0	0	4.044	0	6.794	1	1.807	0	5.629	1	9.651	1.322	1.807	0.585	1.585	4.322	3.907	0	6.219
TCGA-DM-A28F-01A	Colon Adenocarcinoma	Sigmoid Colon	Left-sided	MALE	73	2	T3	N1	M0	Stage IIIB	Stage III			2.99726	0		High	1.13209	0	0	0	0	10.75	0	0	3.585	7.257	3.322	0	0	0	0	0	0	6.15	3.807	0	4.087	7.807	0	6.794	0	0	1	2	2	2.585	0	7.768
TCGA-AA-A01Z-01A	Colon Adenocarcinoma	Ascending Colon	Right-sided	MALE	68	2	T3	N0	M0	Stage II	Stage II	3.08493	1	3.08493	1	R0	High	1.47672	0	0	1	0	4.755	2.322	0	4.807	4.7	4.17	3.17	0	0	0	0	0	3.585	2.322	0	8.205	5.524	0	8.195	1	1	1	1.585	2.322	4.755	0	5.644
TCGA-G4-6306-01A	Colon Adenocarcinoma	Ascending Colon	Right-sided	MALE	71	2	T2	N0	M0	[Discrepancy]		3.72329	0	3.72329	0	R0	High	1.17383	0	0	0	0	0	0	0	0	0	0	0	0	0	0	0	0	2.585	0	0	5.044	3.807	1.585	13.02	1	0	0	5.322	0	6.672	0	4.248
TCGA-AA-3549-01A	Colon Adenocarcinoma	Cecum	Right-sided	MALE	69	2	T2	N0	M0	Stage I	Stage I	1.75068	0	1.75068	0	R0	High	1.02399	0	0	0	0	0	0	2.585	0	0	1	0	0	0	0	0	0	4.392	1	0	3.585	6.129	2	9.827	4.907	0	0	1.585	2	0	0	7.349
TCGA-D5-5540-01A	Colon Adenocarcinoma	Cecum	Right-sided	MALE	73	2	T3	N0	M0	Stage IIA	Stage II	4.67397	0	4.67397	0	R0	High	1.06412	0	0	0	0	1	0	1	0	0	0	1	0	0	0	2.322	0	4.322	2	0	0	2	2.322	8.262	0	0	1	0	1.585	4	0	6.943
TCGA-CM-5348-01A	Colon Adenocarcinoma	Cecum	Right-sided	MALE	72	2	T3	N1a	M0	Stage IIIB	Stage III	1.91507	0	1.91507	0	R0	High	1.04785	0	0	2	0	8.488	3.322	0	5.644	7.679	5.907	0	1	0	1	1	0	4.459	2.807	0	0	4.17	0	8.16	2.322	0	2.585	3.459	7.629	3.322	0	3.459
TCGA-AZ-6599-01A	Colon Adenocarcinoma	Cecum	Right-sided	MALE	72	2	T2	N0	MX	Stage I	Stage I	0.564384	0	0.564384	0		High	1.43943	2	2.585	5.087	0	11.05	7.2	0	10.12	11.44	9.658	0	1.585	0	0	0	0	0	0	0	0	2	1.585	7.539	1	0	0	2.807	4.954	1	1.585	10.81
TCGA-AD-6888-01A	Colon Adenocarcinoma	Hepatic Flexure	Right-sided	MALE	73	2	T3	N1b	M0	Stage IIIB	Stage III	1.29315	1	0.939726	1	R0	High	1.07049	0	0	0	0	1	0	0	1.585	4.644	0	0	1	0	0	0	0	3.7	1	2	2	5.907	2.585	15.46	0	0	1.585	5.807	1.585	6.833	0	9.527
TCGA-AA-3502-01A	Colon Adenocarcinoma	Transverse Colon	Transverse	MALE	73	2	T2	N0	M0	Stage I	Stage I	2.91781	1	2.91781	0	R0	High	1.19996	0	0	1	0	6.966	1	0	4.17	4.807	2.807	2	0	0	0	0	0	2	0	0	6.714	4.392	1.585	5.954	2.807	0	1.585	0	0	2.807	0	4.858
TCGA-AA-3986-01A	Colon Adenocarcinoma	Transverse Colon	Transverse	MALE	73	2	T2	N0	M0	Stage I	Stage I	1.58904	0	1.58904	0	R0	High	1.06685	0	0	0	0	0	0	0	0	0	0	0	2	0	0	3.459	0	2.807	1	0	3.585	5.492	0	13.92	4.807	0	0	5.285	2.807	4.524	0	6.555
TCGA-AA-3850-01A	Colon Adenocarcinoma	Transverse Colon	Transverse	MALE	74	2	T2	N0	M0	Stage I	Stage I	0.00273973	1	0.00273973	1	R0	High	1.01594	0	0	0	0	0	0	0	1	0	0	1	1	0	0	0	0	2	0	0	5.858	3.7	0	10.57	2	0	0	5	2	4.087	0	3
TCGA-AA-A00L-01A	Colon Adenocarcinoma	Transverse Colon	Transverse	MALE	66	2	T3	N0	M0	Stage IIA	Stage II	3.16986	0	3.16986	0	R0	High	1.01756	0	0	0	0	1	0	0	0	0	0	0	0	0	0	1.585	0	0	0	0	4.907	4.585	0	9.116	1	0	1.585	2.322	1.585	5.781	0	2.807
TCGA-A6-2682-01A	Colon Adenocarcinoma	[Discrepancy]		MALE	70	2	T4b	N1	M1	Stage IV	Stage IV	1.16164	1	1.04384	1	R0	High	1.17276	0	0	0	0	3.907	0	0	0	2.807	0	0	0	0	0	0	0	3.807	4.087	0	9.047	2.807	2.322	9.017	1	0	1	2.807	0	3.907	0	5.426
TCGA-DM-A0XD-01A	Colon Adenocarcinoma	[Discrepancy]		MALE	65	2	T3	N0	M0	Stage IIA	Stage II			1.32603	1		High	1.0899	0	0	0	0	1	0	3.322	0	0	0	0	0	0	1.585	0	0	7.919	8.679	1.585	1.585	5.209	2.322	8.134	0	0	0	2.322	1	2.807	0	9.872
TCGA-NH-A6GC-01A	Colon Mucinous Adenocarcinoma	Descending Colon	Left-sided	FEMALE	66	2	T4b	N1b	M1b	Stage IVB	Stage IV	1.06575	0	1.06575	0	R0	High	1.01718	0	0	0	0	0	0	1	0	0	0	1	1	0	0	1	0	5.555	1	1	0	4.907	1.585	10.39	0	0	0	2.322	6.129	3.907	0	3.17
TCGA-AA-A02J-01A	Colon Adenocarcinoma	Sigmoid Colon	Left-sided	FEMALE	70	2	T3	N0	M1	Stage IV	Stage IV	0.419178	1	0.419178	1	R2	High	1.25455	0	0	0	0	0	0	0	1.585	0	0	0	0	0	0	1	0	3	0	0	1.585	4.907	0	11.24	0	0	0	3.585	1.585	8.422	0	6.629
TCGA-AA-A02F-01A	Colon Adenocarcinoma	Sigmoid Colon	Left-sided	FEMALE	68	2	T3	N1	M1	Stage IV	Stage IV	3.33151	1	3.33151	0	R2	High	1.10273	0	0	0	0	0	0	6.34	0	0	0	1	0	0	0	1	0	1	1.585	0	2.807	9.474	0	9.913	1	0	0	2.322	0	3.585	0	3.807
TCGA-AA-A02H-01A	Colon Adenocarcinoma	Sigmoid Colon	Left-sided	FEMALE	74	2	T3	N2	M1	Stage IV	Stage IV	0.167123	1	0.167123	1	R2	High	1.05479	0	0	0	0	0	0	3.322	0	0	0	0	0	0	0	3.459	0	1	0	0	1	4.907	0	9.48	1.585	0	0	4.322	0	3.7	0	3.322
TCGA-AA-A03J-01A	Colon Adenocarcinoma	Sigmoid Colon	Left-sided	FEMALE	65	2	T2	N0	M0	Stage I	Stage I	3.4137	0	3.4137	0	R0	High	1.2852	0	0	0	0	0	0	0	0	0	0	0	0	0	0	1	0	5.977	1	0	2.807	3.807	0	8.718	0	0	0	5.555	1	1.585	0	5.044
TCGA-AA-A02W-01A	Colon Adenocarcinoma	Sigmoid Colon	Left-sided	FEMALE	73	2	T2	N0	M0	Stage I	Stage I	3.41644	0	2.75342	1	R0	High	1.23157	0	0	0	0	2.322	1.585	0	2.322	1	1	2.807	6.022	0	0	2.322	0	5.755	3.585	0	6.476	6.409	0	9.875	1.585	2	0	0	0	7.937	0	9.175
TCGA-AM-5821-01A	Colon Adenocarcinoma	Sigmoid Colon	Left-sided	FEMALE	68	2	T3	N0	M0	Stage IIA	Stage II	0.0767123	0	0.0767123	0	R0	High	1.30773	0	0	2.322	0	10.01	1	0	4.248	9.224	4.755	0	2	0	0	0	0	6.044	1.585	1	0	5.954	0	8.566	1	6.285	1	1.585	0	2	0	3.585
TCGA-AA-3846-01A	Colon Adenocarcinoma	Sigmoid Colon	Left-sided	FEMALE	74	2	T3	N0	M0	Stage IIA	Stage II	1.41918	1	1.41918	0	R0	High	1.13808	0	0	0	0	0	0	0	0	1	0	0	0	0	0	0	0	6.615	2	2.322	2	4.459	0	8.644	0	0	0	6.109	1.585	4.7	0	5.833
TCGA-AA-3560-01A	Colon Adenocarcinoma	Sigmoid Colon	Left-sided	FEMALE	72	2	T3	N2	M0	Stage IIIC	Stage III	1.66575	0	1.66575	0	R0	High	1.07206	0	0	0	0	1	0	1.585	2	0	1.585	0	1.585	0	0	1.585	1	3.7	1	0	2.585	2	2.322	4.392	1	0	0	3	0	3.17	0	9.033
TCGA-AA-A01K-01A	Colon Adenocarcinoma	Sigmoid Colon	Left-sided	FEMALE	74	2	T3	N2	M0	Stage IIIC	Stage III	2.58356	0	2.58356	0	R0	High	1.0433	0	0	0	0	4	3	0	3.907	4	3.585	2	0	0	0	0	0	4.248	0	0	7.977	2.807	0	7.937	0	0	2	1	0	4.248	0	5.833
TCGA-NH-A50T-01A	Colon Adenocarcinoma	Splenic Flexure	Left-sided	FEMALE	68	2	T3	N0	MX	Stage IIA	Stage II	1.51507	0	1.51507	0	R0	High	1.04609	0	0	0	0	8.87	0	3	2.807	8.748	3	1	0	0	0	0	0	2.807	4.248	0	2	5.644	0	8.524	0	1	0	2.807	2	1.585	1	6.022
TCGA-AA-3870-01A	Colon Adenocarcinoma	Ascending Colon	Right-sided	FEMALE	71	2	T3	N2	M1	Stage IV	Stage IV	2.49863	0	2.49863	0	R0	High	1.13659	0	0	0	0	3.322	0	0	1	0	0	1	0	0	0	2.585	0	9.192	5.807	0	1.585	3.907	1	9.177	0	0	0	3.7	0	2.585	0	4.907
TCGA-DM-A285-01A	Colon Mucinous Adenocarcinoma	Ascending Colon	Right-sided	FEMALE	71	2	T3	N2	M1	Stage IV	Stage IV			0.490411	0		High	1.25403	1.585	2.585	7.022	0	11.74	6.209	5.044	10.78	12	10.46	0	1	0	0	1	0	8.422	4.585	1	2.807	9.231	5.615	7.864	3	10.6	1	5.358	5.392	10.18	0	12.33
TCGA-AA-3684-01A	Colon Mucinous Adenocarcinoma	Cecum	Right-sided	FEMALE	65	2	T4	N2	M1	Stage IV	Stage IV	0.00273973	1	0.00273973	0	R2	High	1.28911	1	1	0	0	6.672	2	0	5.931	6.508	5	4.17	1	0	0	0	0	2.322	3.907	0	9.116	3.585	1	9.541	3.585	2	2.807	6.845	1.585	4.907	0	6.285
TCGA-AA-3680-01A	Colon Adenocarcinoma	Cecum	Right-sided	FEMALE	67	2	T4	N2	M1	Stage IV	Stage IV	0.917808	1	0.917808	0	R2	High	1.01215	0	0	1.585	0	9.611	2.807	2	5.524	10.06	4.524	0	0	0	0	0	0	4.392	1.585	0	1	5.044	0	7.6	0	0	0	1	0	2.585	0	6.087
TCGA-A6-2677-01A	Colon Adenocarcinoma	Cecum	Right-sided	FEMALE	68	2	T3	N2	M0	Stage IIIC	Stage III	2.0274	0	2.0274	0	R0	High	1.19619	0	0	3.322	0	2	4.585	4.248	10.61	5.17	9.167	0	0	0	0	3.17	0	1	0	1	0	4.459	0	12.82	1	0	0	1	0	3.459	0	8.17
TCGA-G4-6295-01A	Colon Adenocarcinoma	Cecum	Right-sided	FEMALE	70	2	T3	N0	M0	Stage II	Stage II	0.69589	0	0.69589	0		High	1.11823	1	0	3.459	0	6.728	4.858	0	5.555	10.57	4.459	0	1.585	0	0	1.585	0	2	1	0	3.459	4.7	0	13.39	4.322	0	0	2.807	0	4	0	3.459
TCGA-A6-2680-01A	Colon Adenocarcinoma	Hepatic Flexure	Right-sided	FEMALE	72	2	T3	N0	M0	Stage II	Stage II	2.92603	0	2.92603	0	R0	High	1.05654	0	0	0	0	1.585	0	2.322	1	0	0	0	1	0	0	0	0	3	1.585	1	2.322	4.954	1	13.5	0	0	1.585	4.954	1	2.322	0	5
TCGA-AY-A54L-01A	Colon Adenocarcinoma	Transverse Colon	Transverse	FEMALE	74	2	T2	N0	M0	Stage I	Stage I	1.43836	1	1.08493	1	R0	High	1.47154	2	1	1.585	0	11.08	3	4.248	10.39	11.21	9.226	0	1.585	1	0	1.585	0	3.322	1	0	2	4.248	2.585	13.35	1.585	0	1	2	2	6.672	2.322	4.755
TCGA-NH-A6GB-01A	Colon Adenocarcinoma	Transverse Colon	Transverse	FEMALE	71	2	T3	N2b	MX	Stage IIIC	Stage III	1.30411	1	1.30411	0	R0	High	1.4368	1.585	0	0	0	3.907	0	1.585	6.7	7.977	5.833	0	1.585	0	1	1	0	7.913	5.392	1	1.585	7.19	1.585	12.07	5.615	0	0	3	2.807	1.585	0	6.7
TCGA-DM-A0XF-01A	[Discrepancy]	[Discrepancy]		FEMALE	68	2	T3	N2	M0	Stage IIIC	Stage III			3.18356	0		High	1.02475	0	0	0	0	0	0	0	0	0	1	0	0	0	0	0	0	7.17	4.322	2	4.858	7.607	1.585	9.671	0	0	1.585	3.17	7.229	4	0	10.63
TCGA-AA-3562-01A	Colon Adenocarcinoma	Descending Colon	Left-sided	MALE	82	1	T3	N2	M0	Stage IIIC	Stage III	1.66575	1	1.66575	0	R0	High	1.65712	2	1.585	3.322	0	10.41	4.807	1	9.326	10.6	7.901	1	0	0	0	0	0	6.845	7.401	0	3.807	7.022	2	6.845	3.7	1.585	0	7.459	0	3.907	0	9.119
TCGA-CA-6719-01A	Colon Adenocarcinoma	Descending Colon	Left-sided	MALE	77	1	T3	N0	M0	Stage IIA	Stage II	1.19178	1	0.969863	1		High	1.06688	0	0	0	0	0	0	3.585	0	0	0	1	1	0	0	1	0	8.119	4.644	0	2.585	7.907	1	9.535	0	2	0	1.585	0	5.322	0	8.039
TCGA-AA-3688-01A	Colon Adenocarcinoma	Sigmoid Colon	Left-sided	MALE	80	1	T3	N1	M1	Stage IV	Stage IV	1.58356	1	1.58356	0	R2	High	1.07649	0	0	0	0	3.17	0	0	0	5.7	0	0	0	0	0	0	0	4.807	0	0	1	7.366	1.585	9.85	0	4.7	0	5.248	1.585	3.585	0	6.741
TCGA-AA-3556-01A		Sigmoid Colon	Left-sided	MALE	78	1	T2	N0	M0	Stage I	Stage I	1.91781	1	1.91781	0	R0	High	1.42306	0	0	3.17	0	9.901	3.907	1	8.833	10.14	7.651	0	0	0	0	0	0	3.585	5.492	1.585	1	2.807	2.807	11.6	4.644	1	0	5.858	0	0	1.585	4.17
TCGA-AA-3975-01A	Colon Adenocarcinoma	Sigmoid Colon	Left-sided	MALE	80	1	T2	N0	M0	Stage I	Stage I	2.83836	0	2.83836	0	R0	High	1.22157	0	0	0	0	0	0	0	0	0	0	1	1.585	0	0	2.585	0	9.039	1	1.585	1	5.459	0	12.63	0	1	0	8.585	0	5.728	0	6.229
TCGA-AA-A004-01A	Colon Adenocarcinoma	Sigmoid Colon	Left-sided	MALE	76	1	T3	N0	M0	Stage IIA	Stage II	1.16164	0	1.16164	0	R0	High	1.2077	0	0	0	0	0	0	0	0	0	0	0	0	0	0	0	0	1	0	0	1	2.585	0	11.62	3.17	0	1	6.409	0	0	0	7.788
TCGA-AA-A00K-01A	Colon Adenocarcinoma	Sigmoid Colon	Left-sided	MALE	79	1	T3	N0	M0	Stage IIA	Stage II	1.50411	1	1.50411	0	R0	High	1.14888	1	0	0	0	5.492	0	0	4	10.07	2	1	1	0	0	1	0	1	3.907	0	8.17	4.392	0	6.109	2.807	2.585	0	1	1	4.392	0	5
TCGA-A6-2675-01A	Colon Adenocarcinoma	Sigmoid Colon	Left-sided	MALE	78	1	T3	N0	MX	Stage IIA	Stage II	3.61918	0	3.61918	0	R0	High	1.05939	0	0	0	0	0	0	0	0	0	0	0	2.322	0	0	1	0	9.2	4.17	1.585	1.585	6.15	0	7.257	0	2.807	0	8.439	2.322	3.17	0	6.248
TCGA-AA-3979-01A	Colon Adenocarcinoma	Sigmoid Colon	Left-sided	MALE	84	1	T3	N0	M0	Stage IIA	Stage II	2	0	2	0	R0	High	1.01384	0	0	0	0	1.585	0	0	1	1.585	1.585	0	0	0	0	0	0	4	6.15	0	5.087	5.392	0	5.585	0	0	0	3.907	0	1.585	0	7.248
TCGA-A6-2671-01A	Colon Adenocarcinoma	Sigmoid Colon	Left-sided	MALE	85	1	T3	N2	M1	Stage IV	Stage IV	3.64658	1	1.46575	1	R0	High	1.00967	0	0	0	0	0	0	0	1	0	0	0	1.585	0	0	1	1	4.858	4.392	1.585	0	5.954	1	6.066	0	0	0	0	1	5.392	0	3.7
TCGA-A6-5666-01A	Colon Adenocarcinoma	Sigmoid Colon	Left-sided	MALE	78	1	T4b	N0	M0	Stage IIC	Stage II	2.72603	1	1.39452	1		High	1.11918	0	0	0	0	7.972	2	1	1	10.85	0	0	0	0	0	5.7	0	3.322	2.322	0	3	4.858	1.585	16.63	0	1	0	2	2	4.585	0	7.16
TCGA-G4-6626-01A	Colon Adenocarcinoma	Ascending Colon	Right-sided	MALE	90	1	T3	N0	M0	Stage IIA	Stage II	3.89589	0	3.89589	0	R0	High	1.03754	0	0	0	0	3.459	1	2.807	0	12.45	0	0	1	0	0	1	0	2.322	3.7	0	2.585	6.109	0	5.7	1	4.644	0	2	7.022	2.807	0	4.087
TCGA-G4-6311-01A	Colon Adenocarcinoma	Ascending Colon	Right-sided	MALE	80	1	T3	N1	MX	Stage III	Stage III	3.28493	0	3.28493	0	R0	High	1.03732	0	0	0	0	0	0	4.392	0	0	1	0	0	0	0	0	0	9.711	5.044	1	3.459	5.044	1.585	8.622	3.322	0	0	4.858	2.585	0	0	4.524
TCGA-CM-5862-01A	Colon Adenocarcinoma	Ascending Colon	Right-sided	MALE	80	1	T3	N1a	M1a	Stage IVA	Stage IV	0.419178	1	0.0849315	0	R0	High	1.2488	0	0	0	0	0	0	0	0	0	0	0	6.267	0	0	2.807	1	5.129	0	2.322	1.585	4.087	1	13.08	5.781	0	1	1.585	1.585	4.755	0	4.858
TCGA-NH-A8F8-01A	Colon Adenocarcinoma	Ascending Colon	Right-sided	MALE	79	1	T4a	N2b	M1	Stage IV	Stage IV	1.4	1	1.4	0	R0	High	1.01961	0	0	0	0	0	1	0	2	0	3	0	0	0	0	0	1	6.044	2	2	4.322	3.907	0	11.94	1	1	0	2.322	6.508	2	1	6.087
TCGA-DM-A28G-01A	Colon Adenocarcinoma	Ascending Colon	Right-sided	MALE	75	1	T3	N0	M0	Stage IIA	Stage II			5.06575	0		High	1.21876	0	1	2.807	0	8.077	3.322	3.17	7.366	8.331	6.768	0	1	0	0	2.322	0	8.718	5.392	0	3.807	5.459	0	12.09	0	1.585	0	1.585	1	5.044	0	10.42
TCGA-DM-A1HA-01A	Colon Adenocarcinoma	Ascending Colon	Right-sided	MALE	82	1	T3	N2	M0	Stage IIIC	Stage III	10.9589	0	10.9589	0		High	1.48256	0	0	0	0	7.889	0	2.322	0	0	1	0	1	0	0	0	0	8.285	4.954	1.585	7.622	10.13	0	16.93	0	0	2.322	2.585	0	4.7	0	4.858
TCGA-AA-A00N-01A	Colon Mucinous Adenocarcinoma	Cecum	Right-sided	MALE	75	1	T4	N0	M0	Stage IIB	Stage II	0.334247	1	0.334247	1	R0	High	1.02219	0	0	0	0	1	0	0	2	2	1.585	1.585	0	0	0	0	0	4.644	3.807	1	5	4.907	0	7.055	3.322	0	0	3.322	0	3.907	1	7.066
TCGA-G4-6298-01A	Colon Adenocarcinoma	Cecum	Right-sided	MALE	90	1	T4a	N1	MX	Stage IIIB	Stage III	1.9589	1	0.79726	1	R0	High	1.25042	0	0	0	0	0	0	0	0	1.585	0	1.585	0	0	0	0	0	7.775	5.615	0	3.907	6.459	0	8.945	0	0	0	2.322	8.15	3.17	0	6.883
TCGA-G4-6294-01A	Colon Adenocarcinoma	Cecum	Right-sided	MALE	75	1	T3	N1	M1	Stage IV	Stage IV	2.35068	1	1.41644	1	R0	High	1.07837	0	0	0	0	0	0	0	0	0	0	1	2	0	1	1	0	5.322	2	1	1	7.607	1	10.96	0	1.585	2	1.585	0	5.044	1	4.954
TCGA-CK-5912-01A	Colon Adenocarcinoma	Cecum	Right-sided	MALE	81	1	T2	N0	MX	Stage I	Stage I	4.09041	0	4.09041	0		High	1.12707	0	0	0	0	0	0	7.768	1	0	2	0	4.524	0	0	1	0	8.281	1	2.322	0	4.858	0	11.17	0	1	1	0	1	3.322	0	11.87
TCGA-AA-3506-01A	Colon Adenocarcinoma	Hepatic Flexure	Right-sided	MALE	77	1	T2	N0	M0	Stage I	Stage I	4.83562	1	4.83562	0	R0	High	1.12854	0	0	0	0	5.833	0	0	1.585	3	1	0	0	0	0	0	0	2.807	2.585	0	4.954	2	0	12.39	0	0	1	5.492	1	4.459	0	3.17
TCGA-AA-3989-01A	Colon Adenocarcinoma	Transverse Colon	Transverse	MALE	84	1	T3	N2	M1	Stage IV	Stage IV	0.663014	1	0.663014	1	R2	High	1.02734	0	0	0	0	0	0	0	1.585	0	0	0	0	0	0	0	0	3	3.322	0	0	7.17	1	7.687	0	0	1	3.17	5.285	2.807	0	3.17
TCGA-AA-3852-01A	Colon Mucinous Adenocarcinoma	Transverse Colon	Transverse	MALE	88	1	T3	N0	M0	Stage IIA	Stage II	0.00273973	1	0.00273973	1	R0	High	1.12269	1.585	0	1	0	9.647	3.585	0	8.983	9.996	7.721	0	0	0	0	0	0	2	3.807	0	0	1.585	0	6.833	0	0	0	1.585	1	0	0	5.728
TCGA-AA-3696-01A	Colon Adenocarcinoma	Sigmoid Colon	Left-sided	FEMALE	75	1	T3	N1	M1	Stage IV	Stage IV	0.419178	1	0.419178	1	R2	High	1.35941	0	0	0	0	6.768	0	1.585	6.109	8.044	5.585	1	3	0	0	0	0	2.322	0	0	0	2.807	0	6.426	0	0	1	0	2	4.524	0	5.087
TCGA-AA-3662-01A	Colon Adenocarcinoma	Sigmoid Colon	Left-sided	FEMALE	80	1	T4	N2	M1	Stage IV	Stage IV	0.50411	1	0.50411	0	R2	High	1.33478	0	0	0	0	7.516	2	7.119	0	0	1	0	5.129	0	0	1.585	0	11.3	2	1	1	6.907	1	14.74	0	0	0	7.055	1	5.858	1	7.651
TCGA-AA-3693-01A	Colon Adenocarcinoma	Sigmoid Colon	Left-sided	FEMALE	77	1	T4	N1	M1	Stage IV	Stage IV	0.00273973	1	0.00273973	0	R2	High	1.02923	0	0	0	0	1.585	0	0	2	1	0	0	0	0	0	0	0	7.209	1.585	0	1	6.615	1	10.35	0	4.322	0	1.585	0	4.858	0	5.858
TCGA-AA-3812-01A	Colon Adenocarcinoma	Sigmoid Colon	Left-sided	FEMALE	82	1	T3	N0	M0	Stage IIA	Stage II	2.92055	0	2.08767	1	R0	High	1.67972	0	1	3	0	9.755	2.322	0	9.445	9.845	7.15	0	0	0	0	0	0	7.267	4.644	0	6.459	6.919	0	8.508	0	4.954	0	9.989	0	3.322	0	6.17
TCGA-AA-3531-01A	Colon Adenocarcinoma	Sigmoid Colon	Left-sided	FEMALE	75	1	T3	N0	M0	Stage IIA	Stage II	2.83562	0	2.83562	0	R0	High	1.03207	0	0	0	0	1	0	1	0	0	0	0	0	0	0	0	0	2	0	1	2	5.087	0	9.702	0	0	0	4.644	2	4.7	0	7.033
TCGA-AA-3529-01A	Colon Adenocarcinoma	Sigmoid Colon	Left-sided	FEMALE	78	1	T3	N2	M0	Stage IIIC	Stage III	0.00273973	1	0.00273973	1	R0	High	1.87818	2.585	2.322	2.585	0	9.855	5.129	3.17	9.839	10.15	8.299	1.585	0	0	1	1.585	0	8.5	2.807	0	4.17	6.129	0	12.1	1.585	0	0	8.758	7.313	3	0	12.54
TCGA-AA-A00O-01A	Colon Adenocarcinoma	Sigmoid Colon	Left-sided	FEMALE	83	1	T3	N2	M0	Stage IIIC	Stage III	2.25205	0	2.25205	0	R0	High	1.16743	0	0	0	0	1	0	0	0	3	2	0	8.954	0	0	3	0	5.17	3.459	3.459	1	4.954	1	13.7	0	1	0	0	0	10.1	0	6.714
TCGA-AA-3848-01A	Colon Adenocarcinoma	Sigmoid Colon	Left-sided	FEMALE	82	1	T3	N2	M0	Stage IIIC	Stage III	0.838356	1	0.838356	1	R0	High	1.16185	0	0	1	0	3.585	0	0	4.087	3	1	0	1	0	0	0	0	3	1.585	0	5.755	5.907	0	7.889	0	0	1	4.585	0	8.322	0	5.17
TCGA-AA-A01X-01A	Colon Adenocarcinoma	Sigmoid Colon	Left-sided	FEMALE	80	1	T2	N1	M0	Stage III	Stage III	2.16712	1	2.16712	1		High	1.48161	0	0	0	0	3.459	0	0	3.17	2.322	2.322	1.585	4.7	0	0	1.585	0	8.248	3.907	1	6.585	7.562	0	15.47	1	0	2	6.966	0	6.304	0	10.01
TCGA-AD-6548-01A	Colon Adenocarcinoma	Splenic Flexure	Left-sided	FEMALE	81	1	T2	N0	M0	Stage I	Stage I	1.78082	0	1.78082	0	R0	High	1.33918	2	2	0	0	11.4	3.459	2	6.989	12.08	7.011	0	0	0	0	1	0	3.322	3.907	0	0	5.7	0	12.52	3.807	3	0	6.322	2	4.17	0	6.109
TCGA-AA-3514-01A	Colon Adenocarcinoma	Ascending Colon	Right-sided	FEMALE	81	1	T2	N0	M0	Stage I	Stage I	0.0849315	0	0.0849315	0	R0	High	1.14678	0	0	0	0	0	0	0	0	0	0	0	0	0	0	1.585	0	1	0	0	9.32	3.17	0	13.42	2	0	0	0	0	4.7	0	5.426
TCGA-CM-6171-01A	Colon Adenocarcinoma	Ascending Colon	Right-sided	FEMALE	77	1	T2	N0	M0	Stage I	Stage I	1.16986	0	1.16986	0	R0	High	1.11202	0	0	2	0	7.426	2.322	0	6.248	3.322	5.392	0	1.585	0	0	0	0	1	3	0	3.907	0	0	9.647	3.17	1	2	0	3.7	4.7	3.459	4.459
TCGA-AA-3534-01A	Colon Adenocarcinoma	Ascending Colon	Right-sided	FEMALE	78	1	T3	N0	M0	Stage IIA	Stage II	2.41644	0	2.41644	0	R0	High	1.22283	0	0	0	0	0	0	0	0	0	0	0	4	0	0	2	0	7.044	1	0	1	5.129	1	12.89	1.585	1	0	2.585	1	5.044	0	9.516
TCGA-AA-3496-01A	Colon Adenocarcinoma	Ascending Colon	Right-sided	FEMALE	83	1	T3	N0	M0	Stage II	Stage II	0.0849315	1	0.0849315	0	R0	High	1.11406	2.585	2.322	3.585	0	11.39	5.426	0	0	8.114	2.322	0	0	0	0	3	0	5.044	1	1	1	6.109	0	10.53	4.807	4.17	0	4.585	2	5.907	1	7.18
TCGA-AA-3950-01A	Colon Mucinous Adenocarcinoma	Ascending Colon	Right-sided	FEMALE	79	1	T3	N0	M0	Stage IIA	Stage II	2	0	2	0	R0	High	1.09361	2.585	1	5	0	1	6.129	0	9.5	4.755	9.055	0	1	0	0	0	0	0	0	0	3.322	1	0	6.022	5.044	0	0	0	5	3	0	2.322
TCGA-AA-A02E-01A	Colon Adenocarcinoma	Cecum	Right-sided	FEMALE	82	1	T3	N1	M1	Stage IV	Stage IV	0.246575	1	0.246575	1	R2	High	1.33137	0	0	0	0	0	0	0	1	2.322	1	0	1	0	0	1.585	0	6.358	3	1	4.7	8.229	0	13.54	0	1	0	0	4.248	2.585	0	7.304
TCGA-AA-3527-01A	Colon Adenocarcinoma	Cecum	Right-sided	FEMALE	90	1	T3	N0	M0	Stage IIA	Stage II	0.00273973	1	0.00273973	0	R0	High	1.31387	0	0	0	0	0	0	0	0	0	1.585	0	2	0	0	0	0	2.585	8.022	0	0	4.248	0	13.58	1.585	0	1	1.585	0	3	0	7.295
TCGA-G4-6314-01A	Colon Adenocarcinoma	Cecum	Right-sided	FEMALE	76	1	T3	N2	M1	Stage IV	Stage IV	2.99452	1	0.10411	1	R0	High	1.00922	0	0	0	0	0	0	0	0	0	0	0	4.087	0	0	0	0	5.524	4.248	0	1	8.855	0	15.04	1.585	2.585	1.585	1	1	4.585	1	4.7
TCGA-AA-3811-01A	Colon Adenocarcinoma	Hepatic Flexure	Right-sided	FEMALE	84	1	T3	N2	M0	Stage III	Stage III	0.838356	1	0.838356	1	R0	High	1.18039	0	0	0	0	0	0	0	1	2	1	1	1	0	0	0	0	6.044	6.443	0	1.585	1.585	0	9.679	12.3	0	0	6.858	6.087	2.807	0	3.17
TCGA-AA-3966-01A	Colon Mucinous Adenocarcinoma	Hepatic Flexure	Right-sided	FEMALE	89	1	T3	N0	M0	Stage IIA	Stage II	0.167123	1	0.167123	0		High	1.2759	0	0	1	0	6.304	0	0	3.17	7.15	2	0	0	0	0	2	0	3	4.17	0	2	4.459	1.585	10.78	2.322	0	1	2.322	6.714	5.129	0	3.322
TCGA-AA-3672-01A	Colon Adenocarcinoma	Transverse Colon	Transverse	FEMALE	90	1	T3	N1	M0	Stage III	Stage III	0.0767123	0	0.0767123	0	R0	High	1.18187	0	0	0	0	3.907	0	0	3.807	5.672	3.907	2.322	0	0	0	0	0	2.322	2.322	0	6.644	4.459	0	6.209	0	0	2	5.044	0	2.807	0	4.524
TCGA-CM-5860-01A	Colon Adenocarcinoma	Ascending Colon	Right-sided	MALE	44	4	T3	N0	M0	Stage IIA	Stage II	2.66849	0	2.66849	0	R0	Interm	0.864923	0	0	0	0	1	0	0	0	0	0	0	0	0	0	0	0	3.585	2.585	0	0	4.248	0	7.516	0	0	0	1.585	0	1.585	0	4.858
TCGA-CA-6718-01A	Colon Adenocarcinoma	Ascending Colon	Right-sided	MALE	46	4	T3	N0	M0	Stage IIA	Stage II	0.838356	1	0.567123	1		Interm	0.853126	0	0	1	0	0	2	0	1	0	1	0	2.585	0	0	1	0	7.011	1.585	0	1	7.492	0	11.8	0	0	0	2	2	6	0	2
TCGA-G4-6323-01A	Colon Adenocarcinoma	Cecum	Right-sided	MALE	50	4	Tis	N0	MX	Stage IA	Stage I	1.14795	0	1.14795	0	R0	Interm	0.902951	0	0	1	0	6.794	3	0	4.954	7.714	5.285	0	1	0	0	1	0	2.322	2.585	0	0	4.392	1.585	9.262	0	0	0	3.322	1	1	0	8.362
TCGA-NH-A50U-01A	Colon Mucinous Adenocarcinoma	Cecum	Right-sided	MALE	42	4	T4a	N0	M1a	Stage IVA	Stage IV	0.915068	1	0.756164	1	R0	Interm	0.978897	1	1	1	0	2	1	1.585	1	2.585	1	0	0	0	0	0	0	9.611	1	1	1.585	6.492	0	12.39	0	0	2	2	8.574	3.17	1.585	7.476
TCGA-CM-4747-01A	Colon Adenocarcinoma	Cecum	Right-sided	MALE	47	4	T4a	N1b	M1a	Stage IVA	Stage IV	2.08493	0	2.08493	0	R0	Interm	0.809572	0	0	0	0	0	0	0	0	0	0	0	0	0	0	0	0	2	3	0	0	4.322	0	6.358	0	0	0	1	0	0	1	4.585
TCGA-CM-4748-01A	Colon Mucinous Adenocarcinoma	Transverse Colon	Transverse	MALE	53	4	T4a	N1a	M0	Stage IIIB	Stage III	2.16986	0	2.16986	0	R0	Interm	0.920219	0	0	1	0	2	0	0	2	0	0	3	2.807	0	0	2.322	0	2	1.585	0	0	3.459	2	4.322	2	0	1.585	1.585	1	3.585	1	3.322
TCGA-4T-AA8H-01A	Colon Mucinous Adenocarcinoma	Descending Colon	Left-sided	FEMALE	42	4	T3	N0	MX	Stage IIA	Stage II	1.05479	0	1.05479	0	R0	Interm	0.983012	1.585	0	1.585	0	3.585	1.585	0	1	9.892	0	0	1	0	0	0	0	2.807	1	0	1	1.585	1	8.728	0	0	0	5.755	0	1.585	0	7.781
TCGA-AZ-4313-01A	Colon Adenocarcinoma	Descending Colon	Left-sided	FEMALE	51	4	T1	N0	M0	Stage I	Stage I	6.32877	0	6.32877	0		Interm	0.822602	0	0	0	0	0	0	0	1	0	0	0	0	0	0	0	1	1.585	0	0	1	4.248	0	5.728	3.907	0	0	1.585	4	4.7	0	7.7
TCGA-D5-6898-01A	Colon Adenocarcinoma	Sigmoid Colon	Left-sided	FEMALE	51	4	T2	N0	M0	Stage I	Stage I	0.627397	0	0.627397	0	R0	Interm	0.827552	0	0	0	0	0	1	0	1	0	0	0	1.585	0	0	0	0	4.322	4.524	0	4	4.087	1	4.755	1	1	1	1.585	0	6.443	0	9.082
TCGA-NH-A8F7-01A	Colon Adenocarcinoma	Sigmoid Colon	Left-sided	FEMALE	53	4	T3	N0	MX	Stage IIA	Stage II	1.48767	1	1.48767	0	R0	Interm	0.998263	0	0	0	0	0	0	0	0	0	0	0	3.7	0	0	2.585	0	7.883	0	1.585	0	5.209	2	14.37	1.585	1	0	2.585	2.322	7.322	2.807	8.842
TCGA-A6-2685-01A	Colon Adenocarcinoma	Sigmoid Colon	Left-sided	FEMALE	48	4	T3	N0	M0	Stage IIA	Stage II	3.10411	0	2.59726	1	R0	Interm	0.931738	0	0	0	0	0	0	0	0	0	1.585	1.585	2	0	0	0	0	10.13	0	0	0	5	1.585	7.459	0	0	1	8.033	1	5.17	0	4.644
TCGA-G4-6307-01A	Colon Adenocarcinoma	Sigmoid Colon	Left-sided	FEMALE	37	4	T3	N1	M0	Stage IIIB	Stage III	4.5863	0	4.5863	0	R0	Interm	0.924713	0	0	0	0	0	0	0	0	0	0	7.707	0	0	1.585	0	0	1	0	0	2	6.833	0	7.679	0	0	1	3.17	1	10.27	0	10.4
TCGA-AA-3860-01A	Colon Adenocarcinoma	Sigmoid Colon	Left-sided	FEMALE	53	4	T3	N1	M0	Stage IIIB	Stage III	2.58904	0	2.58904	0	R0	Interm	0.917082	0	1	0	0	4.585	1	0	4.17	4.17	3.585	0	0	0	0	0	0	2.322	0	0	2.585	3.459	0	6.087	0	1.585	1	5.781	1	1.585	0	2.807
TCGA-AA-A01D-01A	Colon Mucinous Adenocarcinoma	Sigmoid Colon	Left-sided	FEMALE	47	4	T3	N2	M0	Stage IIIC	Stage III	0.915068	1	0.50137	1	R0	Interm	0.89528	0	0	0	0	2.585	0	0	2.322	1.585	0	0	0	0	0	0	0	3	0	0	7.375	5.459	0	11.84	2.807	0	0	7.839	0	6.755	0	5.644
TCGA-A6-5667-01A	Colon Adenocarcinoma	Sigmoid Colon	Left-sided	FEMALE	40	4	T3	N1a	MX	Stage IIIB	Stage III	2.43014	0	2.43014	0	R0	Interm	0.828811	0	0	0	0	0	0	0	0	0	0	0	1	0	0	1	0	6.508	2	0	3	3.907	0	5.615	0	0	0	1	0	4.907	0	6.066
TCGA-G4-6317-01A	Colon Adenocarcinoma	Sigmoid Colon	Left-sided	FEMALE	51	4	T3	N2	MX	Stage IIIC	Stage III	3	0	1.62192	1	R0	Interm	0.81904	0	0	0	0	0	0	0	0	0	0	0	0	0	0	0	0	5.209	4.7	0	0	2.322	0	10.19	0	0	0	1.585	0	8.103	0	3.907
TCGA-F4-6809-01A	Colon Adenocarcinoma	Sigmoid Colon	Left-sided	FEMALE	52	4	T3	N1	M1	Stage IVA	Stage IV	1.10411	1	1.10411	0	R0	Interm	0.984317	0	0	1	0	1	0	0	0	0	0	0	3.322	1.585	0	1.585	0	5.585	1.585	1	1.585	5.977	0	9.025	1	2.807	0	5.17	1.585	4.17	1	7.248
TCGA-G4-6303-01A	Colon Adenocarcinoma	Sigmoid Colon	Left-sided	FEMALE	54	4	T3	N1	M1	Stage IV	Stage IV	5.48767	1	2.38904	1	R0	Interm	0.983381	0	0	0	0	0	0	3.17	0	0	1	0	2	0	0	1.585	0	6.129	4.524	0	1	7.087	1	7.322	0	1.585	0	0	1	6.129	0	7.055
TCGA-CK-6748-01A	Colon Mucinous Adenocarcinoma	Sigmoid Colon	Left-sided	FEMALE	45	4	T3	N1	M1	Stage IV	Stage IV	0.167123	1	0.167123	0		Interm	0.982835	0	0	0	0	0	0	0	0	0	0	3.585	1	0	0	0	0	11.55	1.585	0	1.585	6.19	1.585	10.77	0	1	1.585	1.585	0	6.285	0	5
TCGA-AY-A71X-01A	Colon Adenocarcinoma	Cecum	Right-sided	FEMALE	54	4	T2	N0	M0	Stage I	Stage I	1.61096	0	1.61096	0	R0	Interm	0.97318	0	0	0	0	0	0	0	0	0	1.585	0	1	0	0	2.585	0	3.322	0	0	9.692	4.17	1.585	10.73	1	1	1	2.322	1.585	5.781	0	6.615
TCGA-CA-5256-01A	Colon Adenocarcinoma	Hepatic Flexure	Right-sided	FEMALE	54	4	T3	N0	M0	Stage IIA	Stage II	1.03836	0	1.03836	0	R0	Interm	0.898079	0	0	0	0	0	0	0	0	1	0	0	0	0	0	0	0	2	0	0	2.585	4.248	2	11.25	1	0	0	1	1	1	0	6.19
TCGA-F4-6461-01A	Colon Adenocarcinoma	Hepatic Flexure	Right-sided	FEMALE	41	4	T4b	N2	M0	Stage IIIC	Stage III	0.926027	1	0.789041	1	R0	Interm	0.932611	0	0	0	0	1	0	0	0	0	2.585	0	1	0	0	0	0	4.954	2.807	1.585	0	1	3.459	9.576	0	0	1	4.954	1	0	1	8.077
TCGA-F4-6807-01A	Colon Adenocarcinoma	Hepatic Flexure	Right-sided	FEMALE	51	4	T3	N2b	M0	Stage IIIC	Stage III	3.5863	0	3.5863	0	R0	Interm	0.846662	0	0	0	0	0	0	0	0	0	1	0	1.585	0	0	1.585	1	4.585	2.585	0	1	4.585	0	9.335	0	1.585	0	4.322	3.459	5.129	0	6.977
TCGA-G4-6293-01A	Colon Adenocarcinoma	Transverse Colon	Transverse	FEMALE	49	4	T3	N1	M0	Stage III	Stage III	11.0986	0	11.0986	0	R0	Interm	0.923173	0	0	0	0	0	0	0	0	1	1	0	0	0	0	0	0	4.807	4.392	1.585	1	3.459	0	13.74	0	0	1	2.807	2	3	0	4.954
TCGA-D5-6539-01A	Colon Adenocarcinoma	Transverse Colon	Transverse	FEMALE	45	4	T3	N0	M0	[Discrepancy]		1.0411	0	1.0411	0	R0	Interm	0.851596	0	0	0	0	0	0	0	0	0	1.585	0	0	0	0	0	0	3.807	1.585	0	1	3.7	0	4.954	1.585	0	0	8.811	4.524	2	2	1.585
TCGA-AA-3679-01A	Colon Adenocarcinoma	Descending Colon	Left-sided	MALE	59	3	T3	N2	M1	Stage IV	Stage IV	1.25205	1	1.25205	0	R2	Interm	0.868895	0	0	0	0	1.585	0	0	0	2	0	0	1	0	0	0	0	2.322	0	0	1	5.615	1	8.119	0	0	0	4.7	0	6.443	0	3.807
TCGA-AA-3511-01A	Colon Adenocarcinoma	Sigmoid Colon	Left-sided	MALE	64	3	T4	N0	M0	Stage II	Stage II	0.580822	0	0.161644	1	R0	Interm	0.999172	0	0	0	0	0	0	0	0	1	1	0	1	0	0	0	0	5.807	4	0	5.129	4.954	1.585	6.15	0	1	0	7.839	1.585	4.907	0	4.807
TCGA-A6-3810-01A	Colon Adenocarcinoma	Sigmoid Colon	Left-sided	MALE	62	3	T3	N0	M0	Stage IIA	Stage II	3.04384	0	3.04384	0	R0	Interm	0.971615	0	0	0	0	0	0	0	0	0.585	0	1	2	0	0	3.524	0	9.589	4.129	0	1	3.858	0	8.864	0	1	1.585	1	3.322	4.907	0	3.858
TCGA-AA-3532-01A	Colon Adenocarcinoma	Sigmoid Colon	Left-sided	MALE	63	3	T3	N0	M0	Stage IIA	Stage II	2.41644	1	2.41644	0	R0	Interm	0.895921	0	0	0	0	0	0	0	0	0	0	0	0	0	0	0	0	3.907	4.644	1	0	5.907	0	5.358	0	0	0	7.82	0	1.585	0	11.4
TCGA-D5-6532-01A	Colon Adenocarcinoma	Sigmoid Colon	Left-sided	MALE	61	3	T3	N0	M0	Stage IIA	Stage II	1.52055	0	1.52055	0	R0	Interm	0.891142	0	0	0	0	1.585	0	0	2.322	1	1.585	1	0	0	0	5.883	0	1.585	2.322	2.322	2	7.077	1.585	11.12	0	0	1.585	2	1	7.18	0	5.555
TCGA-CM-6679-01A	Colon Adenocarcinoma	Sigmoid Colon	Left-sided	MALE	58	3	T3	N0	M0	Stage IIA	Stage II	0.838356	0	0.838356	0	R0	Interm	0.825787	0	0	0	0	0	0	0	0	0	1	0	0	0	0	0	0	5.615	0	1	1	5.209	1.585	7.629	0	1	1	0	1.585	4.7	0	4.755
TCGA-AA-3971-01A	Colon Adenocarcinoma	Sigmoid Colon	Left-sided	MALE	58	3	T3	N1	M0	Stage III	Stage III	1.33973	0	1.33973	0	R0	Interm	1.00181	0	0	0	0	0	0	0	0	0	2	0	0	0	0	2.807	0	1.585	0	1.585	0	4.585	2.322	6.409	1.585	0	1	9.119	0	1.585	0	8.15
TCGA-D5-5541-01A	Colon Adenocarcinoma	Sigmoid Colon	Left-sided	MALE	63	3	T3	N1a	M0	Stage IIIB	Stage III	4.66027	0	4.66027	0	R0	Interm	0.964208	0	0	0	0	0	0	1.585	2	0	2.585	0	0	0	0	0	0	7.044	2.322	0	5.555	3	0	11.92	1	2.585	1.585	1.585	1	8.271	0	6.409
TCGA-F4-6704-01A	Colon Mucinous Adenocarcinoma	Sigmoid Colon	Left-sided	MALE	60	3	T3	N2b	MX	Stage IIIC	Stage III	0.128767	0	0.128767	0	R0	Interm	0.888879	0	0	0	0	0	0	0	2.322	1	2.585	1	1	0	0	0	0	2.322	6.044	1	2	2.585	1.585	10.28	1	3	0	2.807	8.527	3.7	1	4.585
TCGA-A6-A56B-01A	Colon Adenocarcinoma	Sigmoid Colon	Left-sided	MALE	57	3	T3	N1	M0	Stage IIIB	Stage III	4.68767	0	4.59726	1	R0	Interm	0.819504	0	0	0	0	0	0	0	0	0	0	0	0	0	0	0	0	3.585	4.322	1	0	3	0	7.366	0	1.585	1	1	0	2	0	1
TCGA-CK-5915-01A	Colon Adenocarcinoma	Sigmoid Colon	Left-sided	MALE	63	3	T2	N0	MX	Stage I	Stage I	0.00273973	0	0.00273973	0		Interm	0.814711	0	0	0	0	0	0	0	0	0	1.585	0	0	0	0	1.585	0	0	0	0	0	2.807	1.585	10.76	0	0	0	0	0	2	0	6.459
TCGA-AA-3517-01A	Colon Adenocarcinoma	Splenic Flexure	Left-sided	MALE	60	3	T3	N0	M0	Stage IIA	Stage II	3.24932	0	2.24932	1	R0	Interm	0.92535	0	0	0	0	0	0	0	0	0	0	0	0	0	0	2	0	1.585	0	1	2.322	3.807	1.585	13.79	1.585	0	0	5.044	1	4.585	0	5.285
TCGA-NH-A6GA-01A	Colon Adenocarcinoma	Ascending Colon	Right-sided	MALE	58	3	T4a	N2a	MX	Stage IIIC	Stage III	0.827397	1	0.0164384	1	R0	Interm	0.898566	0	0	0	0	0	0	0	0	0	0	1	0	0	0	2	0	3.459	8.539	0	6.794	8.17	0	12.86	1	1	1	2.807	0	3.907	0	9.008
TCGA-D5-5539-01A	Colon Mucinous Adenocarcinoma	Ascending Colon	Right-sided	MALE	60	3	T3	N1	M0	Stage IIIA	Stage III	1.63288	1	1.5863	1	R0	Interm	0.865377	0	0	0	0	0	0	0	0	0	0	0	1	0	0	0	0	11.05	0	0	2	4.7	2.585	6.492	1	0	2.322	4.585	0	2	0	12.1
TCGA-AD-6963-01A	Colon Adenocarcinoma	Ascending Colon	Right-sided	MALE	58	3	T3	N0	MX			2.28493	0	2.28493	0		Interm	0.848625	0	0	0	0	1	0	0	0	5.392	0	0	1	0	0	0	0	4.087	3	0	1.585	6.7	0	11.33	0	0	2	4.087	2.322	6	1	6.19
TCGA-CM-5864-01A	Colon Adenocarcinoma	Cecum	Right-sided	MALE	60	3	T2	N0	M0	Stage I	Stage I	1.25205	0	1.25205	0	R0	Interm	0.988582	0	0	0	0	0	0	1	0	0	0	0	1	0	0	0	0	6.87	0	1	0	5.781	1	14.83	4.524	0	0	0	1.585	6.629	0	3.907
TCGA-A6-6137-01A	Colon Adenocarcinoma	Hepatic Flexure	Right-sided	MALE	55	3	T3	N1c	M0	Stage IIIB	Stage III	2.25753	0	2.25753	0		Interm	0.87895	0	0	1	0	7.87	0	0	1.585	6.285	0	0	2	0	0	0	0	4.392	3.17	0	1	5.044	1	10.47	0	0	0	4.087	0	4.087	0	7.814
TCGA-D5-6537-01A	Colon Adenocarcinoma	Transverse Colon	Transverse	MALE	64	3	T3	N1a	MX	Stage IIIB	Stage III	0.4	1	0.336986	1	R0	Interm	0.872653	0	0	0	0	0	1	0	0	1	0	0	0	0	0	4.459	0	6.229	3.585	1.585	0	4.954	1	10.81	0	1	0	0	1	4.17	0	4
TCGA-A6-A5ZU-01A	Colon Adenocarcinoma	Transverse Colon	Transverse	MALE	59	3	T3	N1	M0	Stage IIIB	Stage III	0.80274	0	0.80274	0		Interm	0.977528	1	0	0	0	0	0	0	0	1	2	0	3.585	0	0	1.585	0	5.672	1	1	0	5.781	0	13.16	0	0	0	2	1	2.807	0	3.17
TCGA-A6-6648-01A	Colon Adenocarcinoma	[Discrepancy]		MALE	56	3	T3	N0	M1a	Stage IVA	Stage IV	2.09863	1	1.87945	1		Interm	0.914314	0	0	1	0	2.322	0	0	2.322	1.585	3	1.585	1	0	0	2	0	0	0	0	1	5.585	1.585	8.873	1.585	0	0	6.833	2	5.858	1	4.459
TCGA-F4-6805-01A	Colon Adenocarcinoma	Descending Colon	Left-sided	FEMALE	58	3	T3	N0	M0	Stage IIA	Stage II	2.86849	0	2.86849	0	R0	Interm	0.921543	0	0	0	0	0	0	0	0	0	0	0	1.585	0	0	2	0	7.098	7.077	0	1	3.7	0	6.392	1	3.322	0	6.129	1	3.907	1.585	6.129
TCGA-AA-3968-01A	Colon Adenocarcinoma	Sigmoid Colon	Left-sided	FEMALE	55	3	T2	N0	M0	Stage I	Stage I	1.83288	0	1.83288	0	R0	Interm	0.974871	0	0	0	0	1	0	0	0	1	0	0	0	0	0	0	0	3.322	0	0	3.459	3.7	0	9.449	0	0	0	6.768	1	4	0	2.807
TCGA-F4-6806-01A	Colon Adenocarcinoma	Sigmoid Colon	Left-sided	FEMALE	59	3	T2	N0	M0	Stage I	Stage I	3.45205	1	0.920548	1	R0	Interm	0.927418	0	0	0	0	0	0	0	0	0	1	0	1	0	0	1	0	5.585	2.322	0	6.833	5.781	0	11.73	1	1	0	4.17	2	5.358	0	9.948
TCGA-AA-A017-01A	Colon Adenocarcinoma	Sigmoid Colon	Left-sided	FEMALE	57	3	T3	N0	M0	Stage IIA	Stage II	1.25205	0	1.25205	0	R0	Interm	0.827546	0	0	0	0	0	0	0	0	0	1	0	0	0	0	0	0	6.585	1	0	0	5.781	1	6.858	0	0	0	2.585	1	3.17	0	7.658
TCGA-F4-6459-01A	Colon Adenocarcinoma	Sigmoid Colon	Left-sided	FEMALE	61	3	T3	N2a	M0	Stage IIIB	Stage III	0.717808	0	0.717808	0	R0	Interm	1.00919	0	0	0	0	0	0	6.931	1	1	0	1	4.248	0	0	1.585	0	7.476	0	2.807	8.676	3	0	7.901	0	1	0	2.807	8.558	5.977	0	4.459
TCGA-AA-3678-01A	Colon Adenocarcinoma	Sigmoid Colon	Left-sided	FEMALE	60	3	T2	N1	M0	Stage III	Stage III	3.91781	0	3.91781	0	R0	Interm	0.959294	0	0	0	0	0	0	0	1	0	0	0	0	0	0	0	1	5.044	0	0	1.585	5.248	0	10.43	0	0	1.585	6.443	2	3.322	0	9.709
TCGA-QG-A5YV-01A	Colon Adenocarcinoma	Sigmoid Colon	Left-sided	FEMALE	64	3	T4b	N1a	MX	Stage IIIC	Stage III	3.56438	0	3.56438	0	R0	Interm	0.852102	0	0	0	0	0	0	0	0	0	0	0	0	0	1	0	0	3.7	0	0	1	5.883	2	11.11	0	0	0	1.585	1.585	3.322	2	6.392
TCGA-CM-6678-01A	Colon Adenocarcinoma	Sigmoid Colon	Left-sided	FEMALE	63	3	T4a	N1c	M1a	Stage IVA	Stage IV	0.917808	1	0.00273973	1	R0	Interm	0.998224	0	0	0	0	0	0	0	1	0	0	0	1	0	0	1	0	5.459	2.807	1	2.807	5.807	1	10.39	2.585	0	0	2.585	0	3.17	0	7.845
TCGA-CM-5868-01A	Colon Adenocarcinoma	Sigmoid Colon	Left-sided	FEMALE	59	3	T4a	N1a	M1a	Stage IVA	Stage IV	1.41918	1	1.41918	0	R0	Interm	0.815625	0	0	0	0	0	0	0	0	1.585	1	1	1	0	0	0	0	5.459	4.087	2	0	5.524	0	6.907	0	1	1	2.585	1	4.907	0	6.209
TCGA-AZ-6608-01A	Colon Adenocarcinoma	Sigmoid Colon	Left-sided	FEMALE	55	3	T2	N1	M0	Stage IIIA	Stage III	0.161644	1	0.161644	0		Interm	0.92994	0	0	0	0	0	0	2.322	0	4.17	0	0	0	0	0	0	0	4.17	4.524	0	4.17	7.366	1.585	10.43	0	0	0	1.585	0	7.129	0	9.74
TCGA-D5-6534-01A	Colon Mucinous Adenocarcinoma	Ascending Colon	Right-sided	FEMALE	62	3	T3	N0	M0	Stage IIA	Stage II	3.60548	0	3.60548	0	R0	Interm	0.9716	0	0	0	0	2	0	0	0	0	2	0	3.17	0	0	0	0	9.804	7.375	0	3	6.585	0	7.983	2.585	2.807	1.585	5.755	1	4	0	4.087
TCGA-AA-3833-01A	Colon Adenocarcinoma	Ascending Colon	Right-sided	FEMALE	63	3	T3	N0	M0	Stage IIA	Stage II	1.32877	0	1.32877	0	R0	Interm	0.91372	0	0	0	0	2.585	0	0	2.585	3.322	2.322	0	0	0	0	0	0	2	7.18	0	1.585	1.585	1	6.392	1	0	0	5.492	1	2	0	6.687
TCGA-A6-4107-01A	Colon Adenocarcinoma	Ascending Colon	Right-sided	FEMALE	57	3	T3	N1b	M0	Stage IIIB	Stage III	2.70411	0	2.70411	0	R0	Interm	0.827033	0	0	0	0	0	0	0	0	0	1	0	1.585	0	0	0	0	8.535	2.322	0	0	3.322	0	6.615	0	0	2	0	1	1.585	0	10.37
TCGA-A6-2683-01A	Colon Adenocarcinoma	Ascending Colon	Right-sided	FEMALE	57	3	T4	N0	M1	Stage IV	Stage IV	1.38082	1	0.821918	1	R0	Interm	0.926849	0	0	0	0	0	0	0	1	0	0	0	1.585	0	0	1	0	2	0	0	0	4.7	0	7.57	1	0	0	1.585	1	2	0	5.615
TCGA-3L-AA1B-01A	Colon Adenocarcinoma	Cecum	Right-sided	FEMALE	61	3	T2	N0	M0	Stage I	Stage I	1.30137	0	1.30137	0	R0	Interm	0.956331	2	0	0	0	0	1.585	0	0	1	2.322	0	2.585	0	0	1.585	0	6.229	2.585	0	0	4.954	2.322	13.59	0	0	0	1	1.585	7.994	0	8.683
TCGA-QG-A5YW-01A	Colon Mucinous Adenocarcinoma	Cecum	Right-sided	FEMALE	55	3	T3	N2b	MX	Stage IIIC	Stage III	2.45479	0	2.45479	0	R0	Interm	0.996482	2.322	1	4.755	0	6.17	6.644	0	6.658	12.2	6.644	0	1	0	0	0	0	2.322	3.322	0	1	7	0	5.209	4.322	1	1	2.322	4.459	3.17	0	11.21
TCGA-DM-A282-01A	Colon Adenocarcinoma	Hepatic Flexure	Right-sided	FEMALE	60	3	T3	N0	M0	Stage IIA	Stage II	11.5973	0	11.5973	0		Interm	0.875388	0	0	0	0	0	0	1.585	0	0	0	0	1.585	0	0	1	0	4.524	0	0	2.585	4	3	10.57	1	2.322	1	1	0	4	0	6.977
TCGA-AY-A69D-01A	Colon Adenocarcinoma	Transverse Colon	Transverse	FEMALE	55	3	T3	N0	M0	Stage IIA	Stage II	1.48767	0	1.48767	0	R0	Interm	0.9583	0	0	0	0	2.585	1.585	0	0	2.585	0	1	0	0	0	1	0	3.322	1	1	10.67	6.087	0	8.248	0	0	1	2.807	6.443	4.755	1.585	4.585
TCGA-AY-4071-01A				FEMALE	63	3	T1	N0		Stage I	Stage I	0.0794521	0	0.0794521	0	R0	Interm	0.854026	0	0	0	0	1.585	0	0	2	2.322	2	0	0	0	0	0	0	1.585	0	0	0	6.022	1	4.7	3.7	0	0	5.459	1.585	2	0	6.209
TCGA-G4-6299-01A	Colon Adenocarcinoma	Descending Colon	Left-sided	MALE	69	2	T3	N2	M0	Stage IIIC	Stage III	6.2137	0	6.2137	0	R0	Interm	0.967001	0	0	0	0	0	0	0	0	0	0	0	0	0	0	0	0	5.883	7.895	0	1.585	2	0	8.253	0	1.585	2.322	3.17	8.476	2	0	7.7
TCGA-AA-3952-01A	Colon Adenocarcinoma	Descending Colon	Left-sided	MALE	68	2	T3	N2	M0	Stage IIIC	Stage III	0.167123	1	0.167123	1	R0	Interm	0.923605	0	0	0	0	0	0	1	0	0	0	1	0	0	0	0	0	3.585	1.585	1	4.087	1.585	0	7.304	5.358	3	2	4.585	0	1.585	0	12.38
TCGA-AA-3712-01A	Colon Adenocarcinoma	Descending Colon	Left-sided	MALE	65	2	T3	N2	M0	Stage III	Stage III	0.00273973	1	0.00273973	0	R0	Interm	0.866734	0	0	0	0	0	0	0	0	0	0	0	1	0	0	0	0	4.7	0	0	1	4.392	1	9.278	2.585	0	0	5.392	0	4.322	0	2.807
TCGA-G4-6315-01A	Colon Adenocarcinoma	Descending Colon	Left-sided	MALE	66	2	T3	N1	M1	Stage IV	Stage IV	5.1589	0	5.1589	0	R0	Interm	0.933228	0	0	0	0	0	0	0	0	0	1	0	0	0	0	1	0	1	0	0	3.807	3.807	0	13.44	1	0	0	5.883	0	6.375	1	3.17
TCGA-AA-3855-01A	Colon Adenocarcinoma	Sigmoid Colon	Left-sided	MALE	72	2	T2	N0	M0	Stage I	Stage I	2.67123	1	2.67123	0	R0	Interm	0.949825	0	0	0	0	1	0	0	0	2.322	0	1	0	0	0	3.7	0	1	0	0	1.585	1	0	14.92	2.322	0	0	9.098	0	3.322	1.585	3
TCGA-AA-3858-01A	Colon Adenocarcinoma	Sigmoid Colon	Left-sided	MALE	67	2	T2	N0	M0	Stage I	Stage I	2.58904	0	2.58904	0	R0	Interm	0.841092	0	1	0	0	3.322	0	0	2.807	1.585	0	0	0	0	0	0	0	3.459	2.807	0	2.322	4.807	0	5.672	0	0	1	5.755	1	3.17	0	6.409
TCGA-AA-3685-01A	Colon Adenocarcinoma	Sigmoid Colon	Left-sided	MALE	69	2	T3	N0	M0	Stage II	Stage II	3.08767	0	3.08767	0	R0	Interm	0.973823	0	0	0	0	0	0	0	0	0	1.585	0	4.087	0	0	0	0	6.129	2.322	1	0	5.858	0	10.1	0	1	1.585	8.229	1.585	3.17	1	5.615
TCGA-AA-3831-01A	Colon Adenocarcinoma	Sigmoid Colon	Left-sided	MALE	66	2	T3	N0	M0	Stage IIA	Stage II	1.49863	0	1.49863	0	R0	Interm	0.962117	0	0	0	0	3.17	1	0	3.585	4	1	0	2.585	0	0	1	0	2.585	0	0	1	4.807	0	7.788	0	1	0	3.459	0	2	0	6.807
TCGA-D5-6924-01A	Colon Adenocarcinoma	Sigmoid Colon	Left-sided	MALE	68	2	T3	N0	M0	Stage IIA	Stage II	1.19178	0	1.19178	0	R0	Interm	0.880115	0	0	0	0	0	0	0	0	0	0	0	1	0	0	1.585	0	3.807	0	0	1.585	5.209	2	11.56	1	0	1	2	6.129	6.304	0	6.741
TCGA-QG-A5Z1-01A	Colon Adenocarcinoma	Sigmoid Colon	Left-sided	MALE	71	2	T3	N1b	MX	Stage IIIB	Stage III	0.70137	0	0.70137	0	R0	Interm	0.911472	0	0	0	0	0	0	0	0	0	0	0	0	0	0	1.585	0	6.358	0	0	1	7.492	1.585	8.651	0	3.907	0	2	0	2	0	7.615
TCGA-D5-6926-01A	Colon Adenocarcinoma	Sigmoid Colon	Left-sided	MALE	65	2	T4a	N1	M0	Stage IIIB	Stage III	0.753425	0	0.753425	0	R0	Interm	0.90238	0	0	0	0	0	0	0	0	0	0	0	0	0	0	1.585	0	10.57	2.585	1	1.585	4.392	0	7.741	0	2	0	1	1.585	6.066	0	4.858
TCGA-AA-A01F-01A	Colon Adenocarcinoma	Sigmoid Colon	Left-sided	MALE	72	2	T3	N1	M0	Stage IIIB	Stage III	2.66849	1	2.66849	0	R0	Interm	0.869738	0	0	0	0	0	0	0	0	0	0	0	1	0	0	0	0	2	0	1	3.459	4	0	10.94	1.585	0	0	0	1	0	0	1
TCGA-DM-A1DB-01A	Colon Adenocarcinoma	Sigmoid Colon	Left-sided	MALE	68	2	T3	N0	M0	Stage IIA	Stage II			3.69315	0		Interm	0.873335	0	0	0	0	0	0	0	0	0	0	0	0	0	0	2.585	0	0	1	0	5.248	6.476	2.585	9.217	1.585	0	1.585	2.807	1.585	7.34	1	6.129
TCGA-AZ-6607-01A	Colon Adenocarcinoma	Sigmoid Colon	Left-sided	MALE	69	2	T4	N2	M1	Stage IV	Stage IV	0.265753	1	0.265753	0		Interm	0.865135	0	0	0	0	0	0	0	1	0	0	0	0	0	0	1	0	6.19	10.93	0	0	6	0	6.658	0	3.459	0	6.728	6.87	3.807	0	1.585
TCGA-AA-3977-01A	Colon Adenocarcinoma	Sigmoid Colon	Left-sided	MALE	65	2	T2	N0				2.08493	0	2.08493	0		Interm	0.98446	0	0	0	0	3.17	0	0	4.459	3.459	3.459	1	0	0	0	2	0	1	2.322	0	7.087	4.7	0	5.585	0	1.585	2.807	1	2	4.524	0	3.807
TCGA-AA-3930-01A	Colon Adenocarcinoma	Ascending Colon	Right-sided	MALE	66	2	T3	N2	M1	Stage IV	Stage IV	0.167123	1	0.167123	0	R2	Interm	0.93909	0	0	0	0	0	0	0	0	0	0	0	0	0	0	0	0	5.044	2.585	0	7	4.087	0	5.615	0	0	0	4.7	0	0	0	2.322
TCGA-AA-3851-01A	Colon Adenocarcinoma	Ascending Colon	Right-sided	MALE	74	2	T3	N0	M0	Stage IIA	Stage II	2.75616	1	2.75616	0	R0	Interm	0.931062	0	0	0	0	0	0	0	0	0	0	0	0	0	0	1	0	6.087	1	0	1	5.615	1	5.17	3	0	0	3.459	1.585	3.807	0	7.358
TCGA-4N-A93T-01A	Colon Adenocarcinoma	Ascending Colon	Right-sided	MALE	67	2	T4a	N1b	M0	Stage IIIB	Stage III	0.4	1	0.4	0	R0	Interm	0.963809	0	0	0	0	2	1.585	0	0	2.322	0	0	1	0	0	0	0	1.585	1.585	0	9.776	4.17	1	5.755	1	1.585	2.322	3.459	0	3.907	2	2.807
TCGA-5M-AAT4-01A	Colon Adenocarcinoma	Ascending Colon	Right-sided	MALE	74	2	T3	N0	M1b	Stage IV	Stage IV	0.134247	1	0.134247	0	R0	Interm	0.88543	0	0	0	0	0	0	0	1	0	0	0	0	0	0	2	0	7.418	5.833	0	2.585	5.459	0	10.15	0	0	1	2.585	4.087	2.807	0	5.322
TCGA-AD-6890-01A	Colon Adenocarcinoma	Ascending Colon	Right-sided	MALE	65	2	T1	N0	MX			2.04384	0	2.04384	0		Interm	0.944297	0	0	0	0	1	0	0	0	0	0	0	1.585	0	0	2	0	1.585	3.322	0	1	2.322	0	12.08	0	0	1	2	0	4.392	0	2.585
TCGA-CM-4744-01A	Colon Adenocarcinoma	Cecum	Right-sided	MALE	69	2	T2	N0	M0	Stage I	Stage I	1.66849	0	1.66849	0	R0	Interm	0.854704	0	0	0	0	2	0	0	2.322	6.644	2	0	0	0	0	0	0	5.392	5.644	0	5.248	4.459	0	11.86	6.931	0	0	1	0	2.322	0	6.833
TCGA-A6-3808-01A	Colon Adenocarcinoma	Cecum	Right-sided	MALE	73	2	T3	N0	M0	Stage IIA	Stage II	2.77808	0	2.77808	0	R0	Interm	0.823666	0	0	0	0	0	0	0	1	0	0	0	0	0	0	2.585	0	6.426	4.585	0	0	3.322	0	8.839	3.17	2.322	0	2	0	2.807	0	6.954
TCGA-AA-A029-01A	Colon Adenocarcinoma	Cecum	Right-sided	MALE	67	2	T3	N0	M0	Stage II	Stage II	4.33151	0	4.33151	0	R0	Interm	0.812873	0	0	0	0	1.585	0	0	1.585	2.322	2	0	0	0	0	0	0	0	0	0	4.858	2	0	6.409	2.322	1	1	1	1	2.322	0	4.524
TCGA-DM-A288-01A	Colon Mucinous Adenocarcinoma	Cecum	Right-sided	MALE	68	2	T3	N2	M0	Stage IIIC	Stage III			0.876712	1		Interm	0.851828	0	0	0	0	0	0	0	0	1	1	0	0	0	0	1	0	3.907	6	1	1	4.755	0	8.028	3.459	0	0	2	1.585	1	0	2.807
TCGA-AA-3837-01A	Colon Mucinous Adenocarcinoma	Hepatic Flexure	Right-sided	MALE	67	2	T3	N0	M0	Stage IIA	Stage II	3.24932	0	3.24932	0	R0	Interm	0.836817	0	0	0	0	8.618	0	0	0	6	0	0	0	0	0	0	0	2.322	0	0	0	3.807	0	5.285	0	0	0	3.807	0	2.322	0	4.392
TCGA-D5-6932-01A	Colon Adenocarcinoma	Transverse Colon	Transverse	MALE	69	2	T3	N0	M0	Stage IIA	Stage II	0.947945	0	0.947945	0	R0	Interm	0.975112	0	0	0	0	0	0	2	0	0	0	0	0	0	0	1	0	5.728	3.7	1	4.322	7.19	1	10.26	0	1	0	1.585	1	4.807	0	6
TCGA-AA-3994-01A	Colon Mucinous Adenocarcinoma	Transverse Colon	Transverse	MALE	69	2	T3	N1	M0	Stage IIIB	Stage III	2.25205	0	2.25205	0	R0	Interm	0.926844	0	0	0	0	3.7	0	0	3.7	3.17	2	0	0	0	0	0	0	5.644	5.644	0	1	2.807	1	5.585	1.585	0	0	3	2.322	1.585	0	8.735
TCGA-A6-5657-01A	Colon Adenocarcinoma	[Discrepancy]		MALE	65	2	T3	N1	M0	Stage IIIB	Stage III	2.63562	0	2.63562	0	R0	Interm	0.858132	0	0	2	0	0	0	0	1	0	0	0	2.322	0	0	0	0	6.883	2.807	0	0	4.585	1.585	9.66	0	1	0	2.585	0	3	0	5.492
TCGA-A6-6780-01A	Colon Mucinous Adenocarcinoma	[Discrepancy]		MALE	74	2	T3	N0	MX	Stage IIA	Stage II	1.67671	0	1.67671	0		Interm	0.809732	0	0	0	0	11.67	0.585	0	1.322	9.143	0	0	0.585	0	0.585	0	0	0.585	0	0	3.585	3.248	0.585	2.807	0	0	0.585	0.585	2.807	3.7	0	4.883
TCGA-A6-6654-01A	Colon Adenocarcinoma	Descending Colon	Left-sided	FEMALE	65	2	T3	N1	M0	Stage IIIB	Stage III	1.98904	0	1.98904	0		Interm	0.9072	0	0	0	0	2	0	0	0	0	0	0	0	0	0	0	0	8.531	6.943	0	2	6.459	1	7.994	0	1.585	1	4.585	0	5.248	0	4.459
TCGA-F4-6855-01A	Colon Adenocarcinoma	Sigmoid Colon	Left-sided	FEMALE	70	2	T3	N0	M0	Stage IIA	Stage II	3.95068	0	3.95068	0	R0	Interm	0.846819	0	1	0	0	0	1.585	0	1	2	0	1.585	0	0	0	0	0	8.082	2.807	0	0	5.129	1.585	6.524	0	0	1	1.585	1	2.322	1.585	4.17
TCGA-CM-6172-01A	Colon Adenocarcinoma	Sigmoid Colon	Left-sided	FEMALE	70	2	T3	N1a	M0	Stage IIIB	Stage III	0.917808	0	0.917808	0	R0	Interm	0.963264	0	0	0	0	0	0	0	0	1	0	0	0	0	0	1	0	3.17	1	0	0	3.322	1	8.098	3.585	1	0	3.807	5.883	3.17	1	8.48
TCGA-A6-2679-01A	Colon Adenocarcinoma	Ascending Colon	Right-sided	FEMALE	73	2	T3	N0		Stage IIB	Stage II	3.74247	0	3.74247	0	R0	Interm	0.971653	0	0	0	0	0	0	0	0	0	0	0	0	0	0	0	0	3	1.585	0	1.585	4.087	0	5.833	4.392	0	0	4.17	0	0	0	4.585
TCGA-CK-4950-01A	Colon Mucinous Adenocarcinoma	Cecum	Right-sided	FEMALE	68	2	T3	N1	M0	Stage IIIB	Stage III	7.12055	0	7.12055	0	R1	Interm	0.826221	0	0	0	0	3.322	1	0	1	3	2.322	0	1	0	0	1.585	0	2.322	1.585	1	4.087	1	2.322	5.728	3	1	1	6.895	1	1.585	0	4
TCGA-A6-2681-01A	Colon Adenocarcinoma	Cecum	Right-sided	FEMALE	73	2	T3	N0	M0	Stage IIA	Stage II	3.8	0	3.15068	1	R0	Interm	0.863201	0	0	0	0	0	0	0	0	2.322	0	0	1	0	0	0	0	5.977	1.585	0	3.322	4.7	0	8.476	0	1.585	0	2.807	0	4.524	0	5.248
TCGA-CM-5349-01A	Colon Adenocarcinoma	Cecum	Right-sided	FEMALE	68	2	T3	N0	M0	Stage IIA	Stage II	2.50685	0	2.50685	0	R0	Interm	0.836064	0	0	0	0	0	0	0	0	0	0	0	1.585	0	0	0	0	3.17	2.807	0	1	4.087	0	7.839	3.322	0	0	2.322	7.637	5.755	0	8.155
TCGA-AA-3548-01A	Colon Adenocarcinoma	Cecum	Right-sided	FEMALE	71	2	T3	N2	M0	Stage IIIC	Stage III	2.83288	0	2.83288	0	R0	Interm	0.843226	0	0	0	0	0	0	0	0	0	0	0	0	0	0	0	0	4.907	0	0	1	6.895	0	6.375	2	0	0	4.585	0	1.585	0	4.585
TCGA-DM-A1D9-01A	Colon Adenocarcinoma	Cecum	Right-sided	FEMALE	67	2	T3	N0	M0	Stage IIA	Stage II	11.6986	0	11.6986	0		Interm	0.842176	0	0	0	0	0	0	4.585	0	0	1	0	3.17	0	0	2.322	0	8.464	1.585	0	0	8.535	0	7.044	0	0	1.585	0	1	5.248	0	9.598
TCGA-G4-6304-01A	Colon Adenocarcinoma	Transverse Colon	Transverse	FEMALE	66	2	T4	N0	M0	Stage IIB	Stage II	4.46849	0	2.35342	1	R0	Interm	0.905389	0	0	0	0	2.322	0	0	0	2.585	1	0	3.17	0	0	2	0	3.907	4.459	0	1	5.248	0	11.44	0	0	0	0	0	0	0	5
TCGA-D5-6533-01A	Colon Adenocarcinoma	Transverse Colon	Transverse	FEMALE	68	2	T4b	N0	M0	[Discrepancy]		2.12329	0	2.12329	0	R0	Interm	0.820027	0	0	0	0	0	0	0	1	0	0	0	0	0	0	1	0	2.322	1	0	1.585	5.358	0	10.26	0	0	0	0	0	6.285	1.585	2
TCGA-DM-A0X9-01A	Colon Adenocarcinoma	[Discrepancy]		FEMALE	71	2	T3	N0	M0	Stage IIA	Stage II	9.97534	0	9.97534	0		Interm	0.994723	0	0	0	0	0	0	1	4.248	0	4.524	0	1	0	0	0	0	2.807	3.322	0	6.539	5.392	2	8.562	4.248	1	0	2.807	6.989	3.7	1	5
TCGA-AZ-4614-01A	Colon Adenocarcinoma			FEMALE	71	2	T4a	N1	M1	Stage IVA	Stage IV	0.471233	1	0.471233	0	R0	Interm	0.861109	0	0	0	0	0	0	1	1	3.322	2	0	0	0	0	1.585	0	9.147	2	0	2.585	4.087	0	3	0	0	0	3	6.087	0	0	7.714
TCGA-AA-A024-01A	Colon Mucinous Adenocarcinoma	Descending Colon	Left-sided	MALE	81	1	T3	N0	M0	Stage II	Stage II	3.25479	0	3.25479	0	R0	Interm	0.877186	0	0	0	0	0	0	3.17	0	0	0	0	0	0	0	2.322	0	2.322	1	0	0	2.807	0	9.807	0	0	0	2.807	1.585	3	0	9.114
TCGA-CM-6676-01A	Colon Adenocarcinoma	Sigmoid Colon	Left-sided	MALE	82	1	T2	N0	M0	Stage I	Stage I	0.923288	0	0.923288	0	R0	Interm	0.950011	0	0	0	0	0	0	0	0	0	1	0	1.585	0	0	0	0	3.585	2.322	1	2	3.907	0	11.81	0	1.585	0	2.322	1	7.607	0	8.892
TCGA-AA-A01I-01A	Colon Adenocarcinoma	Sigmoid Colon	Left-sided	MALE	76	1	T2	N0	M0	Stage I	Stage I	2.58356	0	2.58356	0	R0	Interm	0.831104	0	0	0	0	0	0	0	0	0	1	0	3	0	0	1	0	3.807	2	0	4	3	1.585	7.687	0	0	0	1	0	4.392	0	5.087
TCGA-AA-3697-01A	Colon Adenocarcinoma	Sigmoid Colon	Left-sided	MALE	77	1	T3	N0	M0	Stage II	Stage II	7.08767	1	7.08767	0	R0	Interm	0.983638	0	0	0	0	0	0	1	1	0	0	0	0	0	0	0	0	5.615	1	0	5.672	5.426	1.585	11.21	0	0	0	6.087	2	4	0	3.322
TCGA-T9-A92H-01A	Colon Adenocarcinoma	Sigmoid Colon	Left-sided	MALE	82	1	T3	N0	M0	Stage IIA	Stage II	0.991781	1	0.221918	1	R0	Interm	0.957197	0	0	0	0	1	1	0	0	1.585	1.585	1	0	0	0	0	0	4.459	2.322	0	2.807	7.375	1.585	9.036	0	1	1	4.087	1	3.17	0	4.644
TCGA-AA-3524-01A	Colon Adenocarcinoma	Sigmoid Colon	Left-sided	MALE	85	1	T3	N0	M0	Stage II	Stage II	3.00274	0	3.00274	0	R0	Interm	0.876007	0	0	0	0	3.585	0	0	0	4.392	0	0	0	0	0	0	0	1	3.459	0	0	1	0	5.524	0	0	1	2	0	2.585	0	5.459
TCGA-D5-6922-01A	Colon Adenocarcinoma	Sigmoid Colon	Left-sided	MALE	76	1	T3	N1	M0	Stage IIIA	Stage III	0.843836	0	0.843836	0	R0	Interm	0.824451	0	0	0	0	1	1	0	0	3.322	0	1	1.585	0	0	1.585	0	5.087	2.585	1	0	4.644	0	4.954	1	2	0	1.585	1	6.931	0	7.313
TCGA-AA-3982-01A	Colon Adenocarcinoma	Sigmoid Colon	Left-sided	MALE	75	1	T3	N1	M0	Stage IIIB	Stage III	2.25205	1	2.25205	0		Interm	0.931938	0	0	0	0	2	0	0	0	1.585	1	2	1.585	0	0	1.585	2.585	3.907	0	2	3	4	1	4	1.585	2.322	2.585	7.943	1	2.585	2.322	5.17
TCGA-D5-6928-01A	Colon Mucinous Adenocarcinoma	Ascending Colon	Right-sided	MALE	80	1	T3	N0	M0	Stage IIA	Stage II	0.969863	0	0.969863	0	R0	Interm	0.926306	1	0	1	0	3.585	2.585	4.7	9.615	10.42	8.555	0	1.585	0	0	2.322	0	1	0	0	1	0	1	8.195	1	2.322	1	4	2.322	2.322	0	1
TCGA-AA-3939-01A	Colon Adenocarcinoma	Ascending Colon	Right-sided	MALE	83	1	T3	N0	M0	Stage IIA	Stage II	1.08219	1	1.08219	0	R0	Interm	0.903047	0	0	0	0	1.585	0	0	0	2.322	1.585	0	0	0	0	1	0	3.459	1	0	5.907	2.807	1	7.313	0	0	2	3	1	2	0	7.585
TCGA-AA-3715-01A	Colon Adenocarcinoma	Ascending Colon	Right-sided	MALE	77	1	T3	N0	M0	Stage II	Stage II	1.5863	1	0.419178	1	R0	Interm	0.885002	1	0	1	0	3.459	2.585	0	2	1.585	2.585	0	0	0	0	0	0	2.585	8.555	0	4.7	1	1	6.267	0	0	0	2.322	0	2.585	0	4.585
TCGA-5M-AATE-01A	Colon Adenocarcinoma	Ascending Colon	Right-sided	MALE	76	1	T3	N0	M0	Stage IIA	Stage II	3.28767	1	2.21918	1	R0	Interm	0.881946	0	0	0	0	0	0	0	0	0	0	0	2.807	0	0	1.585	0	5.858	0	0	4.392	5.129	2.322	13.21	0	2.322	2	2	1.585	6.15	1	2
TCGA-A6-4105-01A	Colon Adenocarcinoma	Ascending Colon	Right-sided	MALE	79	1	T3	N0	M0	Stage IIA	Stage II	1.21096	0	0.99726	1		Interm	0.877872	0	0	0	0	0	0	0	0	0	0	0	1	0	1.585	1.585	0	3.7	2.585	1.585	5.833	3.907	2	9.989	1	0	0	6.19	1	4.17	0	3.7
TCGA-D5-5537-01A	Colon Adenocarcinoma	Ascending Colon	Right-sided	MALE	83	1	T3	N2	MX	Stage IIA	Stage II	3.78356	1	1.97808	1		Interm	0.829682	0	0	0	0	0	0	1.585	0	0	1	0	0	0	0	1	0	4.524	0	0	1.585	4.7	3	11.01	0	1	1	2	0	1	0	5
TCGA-AZ-6605-01A	Colon Adenocarcinoma	Ascending Colon	Right-sided	MALE	77	1	T4	N1	M0	Stage IIIB	Stage III	0.435616	0	0.435616	0		Interm	0.857737	0	0	0	0	0	0	0	1.585	0	1	0	1	0	1	0	0	5.459	2	0	2	4.807	0	6.943	1.585	1.585	0	7.524	1.585	3.907	1	4.807
TCGA-AA-3869-01A	Colon Adenocarcinoma	Cecum	Right-sided	MALE	76	1	T4	N2	M1	Stage IV	Stage IV	2.25205	1	2.25205	0	R2	Interm	0.948992	0	0	0	0	2	0	0	0	1	0	0	0	0	0	0	0	9.585	3	0	0	4.524	0	10.88	4.392	0	0	2.322	0	4.524	0	8.257
TCGA-AA-3530-01A	Colon Adenocarcinoma	Cecum	Right-sided	MALE	80	1	T2	N0	M0	Stage I	Stage I	1.58904	0	1.58904	0	R0	Interm	0.85969	0	0	2.322	0	0	0	1.585	1.585	7.484	0	0	0	0	0	0	0	2	0	0	3.322	4.524	1	6.17	0	0	0	0	2.807	2.585	0	9.122
TCGA-A6-5659-01A	Colon Adenocarcinoma	Cecum	Right-sided	MALE	82	1	T2	N0	M0	Stage I	Stage I	2.53699	0	2.53699	0	R0	Interm	0.854165	0	0	0	0	0.585	0.585	0	1	0.585	0	0	0.585	0	0	1.585	0	4.755	0	0.585	0.585	5.285	3.524	11.02	0	1.807	0.585	0.585	2.322	5.358	0.585	4.728
TCGA-AA-3552-01A	Colon Adenocarcinoma	Cecum	Right-sided	MALE	85	1	T3	N2	M0	Stage IIIC	Stage III	1.08493	0	0.334247	1	R0	Interm	0.97756	0	0	0	0	1.585	0	5.728	1	2.807	0	0	0	0	0	0	0	4.7	1	0	2.322	9.044	0	8.562	0	0	0	6.524	0	6.19	0	10.17
TCGA-DM-A28A-01A	Colon Adenocarcinoma	Cecum	Right-sided	MALE	78	1	T3	N2	M0	Stage IIIC	Stage III			2.20548	0		Interm	0.986239	0	0	0	0	0	1	0	0	0	1.585	0	0	0	0	2	0	7.721	3.7	1	1.585	6.392	2	9.338	0	1	1	3.322	2.322	6	0	4.459
TCGA-A6-5664-01A	Colon Adenocarcinoma	Cecum	Right-sided	MALE	80	1	T4a	N2a	MX	Stage IIIC	Stage III	1.8411	1	0.50137	1		Interm	0.893737	0	0	0	0	0	0	1	0	1	0	0	2.585	0	0	5.209	0	3.7	0	0	2	4.17	0	13.28	3.807	2.322	0	2	5.883	4.585	1	8.061
TCGA-AD-6899-01A	Colon Mucinous Adenocarcinoma	Cecum	Right-sided	MALE	84	1	T4a	N2b	MX	Stage IIIC	Stage III	0.482192	0	0.482192	0		Interm	0.832161	0	0	0	0	0	1	1	1	0	2.585	0	0	0	1	1	0	6.34	2.807	0	0	5.807	1	11.05	2	1	1	0	2	5.728	0	10.16
TCGA-AZ-6606-01A	Colon Adenocarcinoma	Cecum	Right-sided	MALE	81	1	T4	N2	M1	Stage IV	Stage IV	0.978082	1	0.978082	0		Interm	0.837811	0	0	0	0	0	0	0	0	0	0	0	0	0	0	2.585	0	6.476	5.459	0	0	3.7	1	11.57	2.322	0	0	3.17	0	1	1	10.33
TCGA-AD-6901-01A	Colon Adenocarcinoma	Cecum	Right-sided	MALE	78	1	T3	N0	MX			1.86849	1	1.28219	1		Interm	0.921388	0	0	0	0	1.585	1	0	0	1	0	1	2.807	0	0	1.585	0	6.285	5.285	0	0	7.476	2	9.19	1	1.585	0	2	1	4.17	0	6
TCGA-AA-3495-01A	Colon Adenocarcinoma	Hepatic Flexure	Right-sided	MALE	79	1	T2	N0	M0	Stage I	Stage I	3.08767	0	3.08767	0	R0	Interm	1.00677	0	0	0	0	0	0	0	0	0	0	0	0	0	0	1	0	6.409	0	0	2.322	4.087	1.585	7.409	0	1	1	4.755	1.585	4.459	0	5.555
TCGA-AA-3675-01A	Colon Adenocarcinoma	Hepatic Flexure	Right-sided	MALE	84	1	T3	N0	M0	Stage II	Stage II	3.92055	0	3.92055	0	R0	Interm	0.863876	0	0	0	0	0	0	0	1	0	0	0	0	0	0	0	0	1	1.585	2.322	2	5.615	1.585	6.443	1.585	1	1	3.322	0	5.392	1	7.401
TCGA-DM-A28K-01A	Colon Mucinous Adenocarcinoma	Hepatic Flexure	Right-sided	MALE	75	1	T3	N0	M0	Stage IIA	Stage II	8.1863	0	8.1863	0		Interm	0.816386	0	0	0	0	0	0	0	0	0	0	1	0	0	0	0	0	6.794	0	0	1	3.907	1.585	6.524	5.644	0	1	2	1.585	2	0	7.925
TCGA-AA-A02O-01A	Colon Adenocarcinoma	Transverse Colon	Transverse	MALE	82	1	T3	N0	M0	Stage II	Stage II	0.0767123	1	0.0767123	0	R0	Interm	0.869549	0	0	0	0	0	0	0	0	1.585	0	0	0	0	0	0	0	0	0	0	1	4.248	1.585	5.907	2	1	0	2.585	0	5.17	0	5.781
TCGA-A6-6782-01A	Colon Adenocarcinoma	Transverse Colon	Transverse	MALE	82	1	T4a	N0	MX	Stage IIB	Stage II	1.69041	0	1.69041	0		Interm	0.88479	0	0	0	0	0	0	3.907	1.585	0	1.585	0	1	0	0	0	0	4.858	3	1.585	0	5.728	0	10.49	0	0	1	3	1	5.17	4.459	7.607
TCGA-F4-6854-01A	Colon Adenocarcinoma	Sigmoid Colon	Left-sided	FEMALE	77	1	T3	N0	M0	Stage IIA	Stage II	0.0438356	0	0.0438356	0	R0	Interm	0.978965	0	0	1	0	0	0	0	0	0	1	0	1	0	0	0	0	6.304	2.585	1	0	5.392	0	10.2	1	1	1	7.077	0	8.371	1	6.833
TCGA-G4-6625-01A	Colon Adenocarcinoma	Sigmoid Colon	Left-sided	FEMALE	77	1	T3	N0	M0	Stage IIA	Stage II	7.64932	0	7.02466	1	R0	Interm	0.919173	0	0	0	0	1	0	0	2	1.585	1.585	0	0	0	0	0	0	3.585	0	0	1.585	5.044	1.585	8.721	1	1	0	9.111	1	6.794	1	1.585
TCGA-CM-5341-01A	Colon Adenocarcinoma	Sigmoid Colon	Left-sided	FEMALE	82	1	T2	N1a	M0	Stage IIIA	Stage III	2.42192	0	2.42192	0	R0	Interm	0.857512	0	0	0	0	0	0	0	1	1	1.585	0	0	0	0	0	0	6.358	3	1	2.807	5.426	0	4.392	0	1	1.585	1.585	2	2	0	5.672
TCGA-AA-3980-01A	Colon Adenocarcinoma	Sigmoid Colon	Left-sided	FEMALE	89	1	T2	N0	M0	Stage I	Stage I	2.25205	0	2.25205	0		Interm	0.960035	0	0	0	0	2	0	0	1.585	2.322	2.585	5.248	0	0	0	0	0	1.585	0	0	5.044	5.358	0	5.044	1	0	1	5.883	1	2.322	0	3.322
TCGA-DM-A1D0-01A	Colon Adenocarcinoma	Sigmoid Colon	Left-sided	FEMALE	79	1	T3	N0	M0	Stage IIA	Stage II	10.8877	0	10.8877	0		Interm	0.957981	0	0	0	0	0	1	0	0	0	0	1.585	2.322	0	0	2	0	5.392	4.087	1	0	5.524	1	13.91	0	6.459	0	3.585	1.585	2.807	0	7.358
TCGA-AA-3875-01A	Colon Adenocarcinoma	Ascending Colon	Right-sided	FEMALE	78	1	T1	N0	M0	Stage I	Stage I	1.50411	1	1.50411	0	R0	Interm	0.895024	0	0	0	0	3.459	0	0	0	3.7	1	0	0	0	0	1	0	0	1	0	0	3.7	0	7.889	0	1.585	1	6.087	0	2.585	0	6.066
TCGA-AA-3814-01A	Colon Adenocarcinoma	Ascending Colon	Right-sided	FEMALE	85	1	T3	N0	M0	Stage IIA	Stage II	0.00273973	1	0.00273973	0	R0	Interm	0.996152	0	0	0	0	1	0	0	0	1	1.585	1	0	0	0	0	0	8.401	3.322	0	4.954	5.426	1	8	2	1	0	5.459	1	2.322	0	3.585
TCGA-AA-3520-01A	Colon Adenocarcinoma	Ascending Colon	Right-sided	FEMALE	86	1	T3	N0	M0	Stage II	Stage II	2.00274	1	2.00274	0	R0	Interm	0.89585	0	0	1	0	0	0	0	0	0	0	0	1	0	0	1.585	0	2.807	0	0	0	4.087	0	4.459	0	0	0	6.209	0	2.807	1	7.229
TCGA-CM-6168-01A	Colon Adenocarcinoma	Ascending Colon	Right-sided	FEMALE	84	1	T3	N0	M0	Stage IIA	Stage II	1.08219	0	1.08219	0	R0	Interm	0.87008	0	0	0	0	0	0	0	0	0	0	1	1.585	0	0	0	0	6.658	7.7	0	2	4.954	1	5.555	1	2.585	0	5.17	1.585	3	2.585	3.907
TCGA-AA-3845-01A	Colon Adenocarcinoma	Ascending Colon	Right-sided	FEMALE	86	1	T3	N0	M0	Stage IIA	Stage II	0.00273973	1	0.00273973	1	R0	Interm	0.867085	0	0	0	0	0	0	0	0	0	0	0	0	0	0	0	0	4.248	0	1.585	0	1	0	4.524	0	0	1	7.989	1.585	0	0	1.585
TCGA-AA-3941-01A	Colon Adenocarcinoma	Ascending Colon	Right-sided	FEMALE	84	1	T4	N1b	M1a	Stage IVA	Stage IV	2	1	2	0	R0	Interm	0.971308	0	0	0	0	1	0	5	0	3	1.585	2	0	0	0	0	0	3.7	2.585	0	3.585	3.7	1.585	11.07	0	1	0	4	0	0	0	3.459
TCGA-A6-2684-01A	Colon Adenocarcinoma	Cecum	Right-sided	FEMALE	75	1	T2	N0	M0	Stage I	Stage I	3.08767	0	2.67397	1	R0	Interm	0.894236	0	0	0	0	1.585	0	0	1	1	0.585	1	1	0	0	2.17	0	4.585	3.392	0	3.7	4.322	0	6.484	0	0.585	1	1	6.839	3.087	0	5.508
TCGA-A6-2686-01A	Colon Adenocarcinoma	Cecum	Right-sided	FEMALE	81	1	T3	N0	M0	Stage IIA	Stage II	3.08493	0	3.08493	0	R0	Interm	0.926814	0	3.17	1	0	4.392	4.7	0	11.46	0	11.16	0	0	0	0	1	1.585	4.087	0	0	2	5.931	0	5.087	5.322	0	0	3.17	6.931	1.585	1	5.977
TCGA-AA-3681-01A	Colon Adenocarcinoma	Cecum	Right-sided	FEMALE	77	1	T3	N1	M0	Stage III	Stage III	0.49863	0	0.49863	0	R0	Interm	0.903106	0	0	0	0	0	0	0	2.585	1	0	0	1	0	0	0	0	4.585	3.17	0	5	5.044	1.585	8.662	2.322	0	0	5	0	1	0	3.7
TCGA-AZ-4616-01A	Colon Adenocarcinoma	Cecum	Right-sided	FEMALE	82	1	T3	N2	M1	Stage IV	Stage IV	0.427397	1	0.427397	0		Interm	0.87194	0	0	0	0	2.585	0	0	0	3.585	1.585	1	0	0	1.585	1.585	0	4.459	5.358	0	4.248	4.954	1.585	10.76	1.585	0	1.585	2.807	2	4.322	0	3.17
TCGA-D5-6538-01A	Colon Adenocarcinoma	Hepatic Flexure	Right-sided	FEMALE	79	1	T3	N2	M0	Stage IIIB	Stage III	1.4274	0	1.4274	0	R0	Interm	0.993209	0	0	0	0	0	0	0	0	0	1	0	3.17	0	0	1	0	3.585	3.7	1	0	7.313	0	15.49	0	0	1.585	1.585	1	3.459	0	4.17
TCGA-AA-3842-01A	Colon Adenocarcinoma	Sigmoid Colon	Left-sided	MALE	51	4	T2	N1	M0	Stage IIIA	Stage III	3.08493	0	1.08493	1	R0	Low	0.756534	0	0	0	0	0	0	0	0	0	0	0	0	0	0	0	0	1	2	0	1.585	4.459	1	4.7	0	0	0	2.807	0	5.392	0	3
TCGA-D5-6541-01A	Colon Adenocarcinoma	Splenic Flexure	Left-sided	MALE	49	4	T3	N0	M0	Stage IIA	Stage II	1.29863	0	1.29863	0	R0	Low	0.773002	0	0	0	0	1	0	0	0	1	0	0	0	0	0	0	0	7.585	1	0	2	4.392	0	6.426	2	4.087	0	2.807	0	6.781	1	8.718
TCGA-AD-A5EK-01A	Colon Adenocarcinoma	Ascending Colon	Right-sided	MALE	51	4	T2	N0	MX	Stage I	Stage I	1.36986	0	1.36986	0	R0	Low	0.805113	0	0	0	0	2.322	0	0	1.585	1.585	1.585	0	1.585	1	0	3.17	0	1	1	2	1	5.322	2	12.25	0	0	0	0	1	10.07	0	2.322
TCGA-AA-A00U-01A	Colon Adenocarcinoma	Ascending Colon	Right-sided	MALE	50	4	T3	N1	M0	Stage IIIB	Stage III	1.41918	0	1.41918	0	R0	Low	0.77647	0	0	0	0	0	0	0	0	0	0	0	0	0	0	0	0	3.322	0	0	0	3.585	0	9.047	0	0	0	0	0	3.907	0	5.087
TCGA-AA-A01R-01A	Colon Mucinous Adenocarcinoma	Ascending Colon	Right-sided	MALE	47	4	T3	N2	M0	Stage III	Stage III	2.91781	1	1.66575	1	R0	Low	0.719017	0	0	0	0	0	0	0	0	1.585	0	0	0	0	0	0	0	1	8.714	0	0	4.322	0	6.943	0	0	0	1	1	0	0	3.17
TCGA-CA-5255-01A	Colon Adenocarcinoma	Ascending Colon	Right-sided	MALE	45	4	T3	N0	M0	Stage IIA	Stage II	1.03014	0	1.03014	0		Low	0.703893	0	0	0	0	0	0	0	0	1	0	0	0	0	0	1	0	1.585	3.459	0	5.248	4.807	2	5.129	0	0	2.322	1	2.322	3	0	2.585
TCGA-F4-6856-01A	Colon Mucinous Adenocarcinoma	Cecum	Right-sided	MALE	45	4	T2	N0	M0	Stage I	Stage I	2.94247	0	2.94247	0	R0	Low	0.607615	0	0	0	0	0	0	0	0	0	0	0	0	0	0	0	0	1.585	0	0	1	1.585	0	4.459	2.322	0	0	4.7	0	0	2.322	2.322
TCGA-AA-3663-01A	Colon Adenocarcinoma	Cecum	Right-sided	MALE	42	4	T3	N0	M0	Stage II	Stage II	0.580822	0	0.580822	0	R0	Low	0.722764	0	0	0	0	0	0	0	0	0	0	0	0	0	0	0	0	0	2.322	2.807	1.585	0	0	6.672	4.524	0	1	2	1	1	0	2.322
TCGA-AY-6196-01A	Colon Mucinous Adenocarcinoma	Cecum	Right-sided	MALE	47	4	T3	N2b		Stage IIIC	Stage III	0.0164384	0	0.0164384	0	R0	Low	0.79999	0	0	1	0	0	0	0	0	0	1.585	6	3	0	0	1	0	3	2.807	0	2	2.322	1.585	8.313	0	3	0	2	6.615	4	1	4.087
TCGA-CM-6675-01A	Colon Adenocarcinoma	Cecum	Right-sided	MALE	35	4	T3	N2b	M1b	Stage IVB	Stage IV	1.08767	1	0.923288	1	R0	Low	0.724197	0	0	0	0	1	0	0	0	0	0	1	0	0	0	0	0	1	3.17	0	1	2	0	11.55	0	1	1.585	1	0	1.585	0	5.459
TCGA-A6-6141-01A	Colon Adenocarcinoma	Cecum	Right-sided	MALE	31	4	T3	N0	M0	Stage IIA	Stage II	0.69863	0	0.69863	0		Low	0.760092	0	0	0	0	0	1.585	0	1	1	0	5.044	0	0	0	0	0	0	0	0	8.077	4.392	1	9.506	0	0	0	1.585	1	0	0	4.248
TCGA-CM-6674-01A	Colon Adenocarcinoma	Hepatic Flexure	Right-sided	MALE	39	4	T3	N0	M0	Stage IIA	Stage II	1.07945	0	1.07945	0	R0	Low	0.541824	0	0	0	0	0	0	0	0	0	0	0	0	0	0	0	0	0	4.087	0	0	0	1.585	7.14	6.966	1	0	2	0	1	0	1
TCGA-D5-6927-01A	Colon Adenocarcinoma	Transverse Colon	Transverse	MALE	34	4	T3	N0	M0	Stage IIA	Stage II	0.786301	0	0.786301	0	R0	Low	0.643169	0	0	0	0	0	0	0	0	0	0	0	0	0	0	0	0	0	1	0	1.585	5	1	5.492	1	0	1.585	1.585	1.585	0	1.585	5.129
TCGA-A6-6781-01A	Colon Mucinous Adenocarcinoma	Transverse Colon	Transverse	MALE	43	4	T4b	N1b	MX	Stage IIIC	Stage III	1.63836	0	1.63836	0	R0	Low	0.736807	0	0	0	0	0	0	0.585	0	0	0	0	0	0	0	0.585	0	2.7	0	0	1	1	1.322	6.966	6.788	3	0.585	2.585	6.721	3.954	3.248	7.313
TCGA-D5-6530-01A	Colon Adenocarcinoma	[Discrepancy]		MALE	53	4	T2	N0	M0	Stage I	Stage I	1.70137	0	1.70137	0	R0	Low	0.693315	0	0	0	0	0	0	0	0	0	1	0	0	0	0	0	0	0	1	0	0	2	1	4.17	3.17	0	2	2	1.585	1.585	2.322	10.34
TCGA-G4-6309-01A	Colon Adenocarcinoma	Sigmoid Colon	Left-sided	FEMALE	40	4	T3	N1	M0	Stage IIIB	Stage III	7.12329	0	5.96164	1	R0	Low	0.6514	0	0	0	0	1	2	0	1	2.322	0	1	0	0	0	1	0	1	1.585	0	3.7	6.229	0	4.248	1	0	1	4.459	0	3.907	0	7.748
TCGA-CK-4947-01B	Colon Adenocarcinoma	Sigmoid Colon	Left-sided	FEMALE	46	4	T4	N1	M0	Stage IIIB	Stage III	1.46301	1	0.0575342	1		Low	0.808491	0	0	0	0	0	0	0	0	0	0	0	0	0	0	1.585	0	2.322	5.524	0	0	4.585	1	6.807	0	0	0	5.524	0	3	1	7.022
TCGA-CA-5796-01A	Colon Mucinous Adenocarcinoma	Ascending Colon	Right-sided	FEMALE	52	4	T3	N0	M0	Stage IIA	Stage II	1.03288	0	1.03288	0	R0	Low	0.492338	1	0	1	0	0	0	0	0	0	0	0	0	0	0	1	0	0	0	0	0	3	1	2.322	0	1	0	0	1	0	0	3.807
TCGA-CM-6162-01A	Colon Mucinous Adenocarcinoma	Ascending Colon	Right-sided	FEMALE	48	4	T3	N1a	M0	Stage IIIB	Stage III	1	0	1	0	R0	Low	0.712038	0	0	0	0	0	0	0	0	0	1	0	0	0	0	0	0	3	2.322	0	0	2	0	5.209	3	0	1	5.426	0	3	0	4.17
TCGA-CK-4952-01A	Colon Mucinous Adenocarcinoma	Ascending Colon	Right-sided	FEMALE	48	4	T4	N2	M0	Stage IIIC	Stage III	1.30137	0	1.30137	0		Low	0.765692	0	0	0	0	0	0	0	0	1	0	0	0	0	0	0	0	3.459	2.322	0	1	1.585	0	8.963	4.585	0	0	0	1	0	0	4.755
TCGA-DM-A1D8-01A	Colon Adenocarcinoma	Ascending Colon	Right-sided	FEMALE	50	4	T3	N1						1.04932	0		Low	0.698388	0	0	0	0	0	0	0	0	0	0	0	0	0	0	1	0	3.907	2.322	1	0	5.392	1.585	8.379	0	0	0	1.585	2.322	5	0	1
TCGA-AZ-5407-01A	Colon Adenocarcinoma	Cecum	Right-sided	FEMALE	51	4	T1	N0	M0	Stage I	Stage I	7.35068	0	7.35068	0		Low	0.599231	0	0	0	0	0	0	0	0	0	0	0	0	0	0	0	0	1.585	0	0	0	0	0	5.977	3	1.585	0	2.585	1.585	0	0	6.066
TCGA-WS-AB45-01A	Colon Mucinous Adenocarcinoma	Cecum	Right-sided	FEMALE	52	4	T3	N0	MX	Stage IIA	Stage II	5.83562	0	5.83562	0		Low	0.667599	0	0	0	0	0	0	0	1	0	1	0	0	0	0	1.585	0	0	0	0	2.322	1.585	1	7.375	0	0	2	2.807	1.585	2.807	4.459	0
TCGA-5M-AAT6-01A	Colon Adenocarcinoma	Transverse Colon	Transverse	FEMALE	40	4	T4a	N2b	M1a	Stage IV	Stage IV	0.794521	1	0.6	1	R2	Low	0.793593	0	0	0	0	3.322	0	0	4.087	4.858	3	0	1	0	0	0	0	3	6.443	0	1	5.322	0	4.248	1	2	3.907	1.585	0	2	1	3.907
TCGA-AA-A010-01A	Colon Adenocarcinoma	Transverse Colon	Transverse	FEMALE	46	4	T4	N0	M0	Stage IIB	Stage II	2.91507	0	2.91507	0	R0	Low	0.731957	0	0	0	0	0	0	0	0	0	0	0	0	0	0	0	0	0	0	0	1	0	0	6.845	0	0	0	3.807	0	0	0	2.322
TCGA-CA-5254-01A	Colon Adenocarcinoma	Transverse Colon	Transverse	FEMALE	42	4	T3	N0	M0	Stage IIA	Stage II	1.05753	0	1.05753	0		Low	0.53682	0	0	0	0	0	0	1	0	0	0	0	0	0	0	0	0	0	0	0	0	2	1	4.954	0	3.585	1.585	0	1	1.585	0	8.904
TCGA-A6-A565-01A	Colon Mucinous Adenocarcinoma	Transverse Colon	Transverse	FEMALE	34	4	T3	N2	MX	Stage IIIC	Stage III	1.35342	1	0.824658	1		Low	0.792687	0	0	0	0	2.585	0	0	0	0	1.585	0	0	0	0	0	0	8.19	2.807	1	0	2.585	1	4.755	1	1.585	0	9.713	5.755	2	1	2.807
TCGA-DM-A28M-01A	Colon Adenocarcinoma	Descending Colon	Left-sided	MALE	63	3	T3	N0	M0	Stage IIA	Stage II	7.93151	0	7.93151	0		Low	0.738831	0	0	0	0	0	0	0	0	0	0	0	0	0	0	0	0	3.807	0	0	2	4.17	0	6.248	1	2	0	2	0	8.022	0	3.459
TCGA-CM-4746-01A	Colon Adenocarcinoma	Sigmoid Colon	Left-sided	MALE	61	3	T2	N0	M0	Stage I	Stage I	3.08493	0	3.08493	0	R0	Low	0.730238	0	0	0	0	0	0	1	0	0	0	0	0	0	0	0	1.585	1	1	1	0	3.459	1	7.248	4.322	1	0	1.585	0	1.585	2	6.672
TCGA-AA-3526-01A	Colon Adenocarcinoma	Sigmoid Colon	Left-sided	MALE	57	3	T2	N0	M0	Stage I	Stage I	1.58904	0	1.58904	0	R0	Low	0.687106	0	0	0	0	0	0	0	0	0	0	0	1	0	0	0	0	2.322	2.807	0	1	4.392	0	8.516	1	1	0	3	0	5.833	1.585	5.087
TCGA-F4-6703-01A	Colon Adenocarcinoma	Ascending Colon	Right-sided	MALE	64	3	T3	N0	M0	Stage IIA	Stage II	3.98904	0	3.98904	0	R0	Low	0.65267	0	0	0	0	0	0	0	0	0	1	1	4.585	0	0	0	0	2.807	13.22	1	3.807	3	3.322	13.08	2.322	3.585	2	1.585	1	6.375	0	4.392
TCGA-CA-6717-01A	Colon Mucinous Adenocarcinoma	Ascending Colon	Right-sided	MALE	57	3	T3	N0	M0	Stage IIA	Stage II	1.06301	0	1.06301	0		Low	0.718597	0	0	0	0	0	0	0	0	0	1.585	0	1.585	0	0	0	0	2.585	3.322	1	1	5.883	0	6.229	1	3.17	0	1.585	0	4.644	1	9.031
TCGA-QG-A5Z2-01A	Colon Adenocarcinoma	Cecum	Right-sided	MALE	61	3	T2	N0	M0	Stage I	Stage I	2.60822	0	2.60822	0	R0	Low	0.523598	0	0	0	0	0	0	0	0	0	0	0	1	0	0	0	0	1	0	0	0	2.807	1	5.087	1.585	1	1	2	2.322	1.585	1.585	4.087
TCGA-AZ-4315-01A	Colon Adenocarcinoma	Cecum	Right-sided	MALE	61	3	T3	N0	M0	Stage IIA	Stage II	4.86575	0	4.86575	0	R0	Low	0.764103	0	0	0	0	2	0	0	2.585	2	1.585	0	0	0	0	0	0	1	3.17	0	4.459	5.555	0	4.392	1	0	1.585	3.459	1.585	1.585	0	4
TCGA-AY-6197-01A	Colon Adenocarcinoma	Cecum	Right-sided	MALE	60	3	T3	N0		Stage IIA	Stage II	1.7863	0	1.7863	0	R0	Low	0.661692	0	0	0	0	0	0	0	0	0	0	0	0	0	0	0	0	0	0	1	2.807	3.322	0	6.443	11.36	0	1	3	1	5.524	0	0
TCGA-CM-4751-01A	Colon Adenocarcinoma	Cecum	Right-sided	MALE	62	3	T3	N1b	M0	Stage IIIB	Stage III	2.25205	0	2.25205	0	R0	Low	0.767462	0	0	0	0	0	2.322	0	0	0	1.585	0	0	0	0	0	0	3.459	2.585	0	2	5.615	1	7.295	1	0	0	6.358	1.585	2	0	3.807
TCGA-A6-6138-01A	Colon Adenocarcinoma	Cecum	Right-sided	MALE	61	3	T2	N0	M0	Stage I	Stage I	1.87671	0	1.87671	0		Low	0.679592	0	0	0	0	0	0	0	0	0	2.585	0	0	0	0	0	0	0	3.17	0	0	2.807	0	5.7	0	1	1	1	1	2	0	1.585
TCGA-AZ-6600-01A	Colon Adenocarcinoma	Hepatic Flexure	Right-sided	MALE	64	3	T4	N1	M1	Stage IV	Stage IV	1.00822	1	1.00822	0		Low	0.808024	0	0	0	0	0	0	0	0	0	1.585	0	1	0	0	0	0	8.87	4.524	0	0	5.248	0	7.6	6.7	0	1.585	6.768	4.7	4.524	1.585	4.392
TCGA-F4-6569-01A	Colon Adenocarcinoma	Transverse Colon	Transverse	MALE	60	3	T2	N0	M0	Stage I	Stage I	2.97808	0	2.97808	0	R0	Low	0.735129	0	0	0	0	0	0	1	0	1.585	0	1	0	0	0	1	1	0	4.459	1	2	3.17	0	11.23	1	1.585	1.585	2.322	0	5.977	0	3.907
TCGA-A6-A566-01A	Colon Mucinous Adenocarcinoma	Descending Colon	Left-sided	FEMALE	55	3	T4	N1	M0	Stage IIIB	Stage III	2.07671	1	0.70411	1	R0	Low	0.782715	0	0	0	0	2.322	1	1	2.807	0	0	0	2.585	0	0	0	0	1	5.7	0	0	3.7	1	6.409	0	1.585	1.585	1.585	2	3.585	0	4.248
TCGA-QG-A5YX-01A	Colon Adenocarcinoma	Sigmoid Colon	Left-sided	FEMALE	61	3	T3	N0	MX	Stage IIA	Stage II	2.74795	0	2.74795	0	R0	Low	0.656905	0	0	0	0	1	0	0	0	1.585	0	0	0	0	0	0	0	0	0	0	0	2.807	0	4.248	0	0	1	4.17	7.919	2	0	7.87
TCGA-AM-5820-01A	Colon Adenocarcinoma	Sigmoid Colon	Left-sided	FEMALE	59	3	T4a	N2	M1	Stage IVA	Stage IV	0.0383562	0	0.0383562	0	R0	Low	0.753125	1	0	1	0	1	3.17	0	0	0	0	0	0	0	0	0	0	1.585	0	0	1	4.322	2.322	7.304	1	2.585	2	1.585	1.585	0	0	4.644
TCGA-AA-3554-01A	Colon Adenocarcinoma	Ascending Colon	Right-sided	FEMALE	62	3	T3	N0	M0	Stage IIA	Stage II	1.49589	0	1.49589	0	R0	Low	0.605649	0	0	0	0	0	0	0	0	2	1	0	0	0	1	0	0	1	3.322	0	2.585	2	0	5.883	1.585	0	2	4.17	1	2	1	2.322
TCGA-AA-3947-01A	Colon Mucinous Adenocarcinoma	Ascending Colon	Right-sided	FEMALE	60	3	T4	N0	M0	Stage IIB	Stage II	2.75068	0	2.75068	0	R0	Low	0.542115	0	0	0	0	0	0	0	0	0	0	0	0	0	0	0	0	1	1	2	0	0	0	0	4.087	0	0	0	0	1	2	1
TCGA-CM-5863-01A	Colon Mucinous Adenocarcinoma	Ascending Colon	Right-sided	FEMALE	60	3	T3	N1b	M0	Stage IIIB	Stage III	1.25205	0	1.25205	0	R0	Low	0.799791	0	0	0	0	0	0	0	0	0	0	4.087	0	0	0	1	0	7.443	5.087	0	0	6.794	2.585	9.124	3.907	3.322	1	3	0	2.585	0	6.267
TCGA-AA-A00R-01A	Colon Adenocarcinoma	Cecum	Right-sided	FEMALE	64	3	T2	N0	M0	Stage I	Stage I	0.0821918	1	0.0821918	0	R0	Low	0.512699	0	0	0	0	0	0	0	0	0	0	0	0	0	0	0	0	0	0	0	0	0	0	6.508	0	1	0	1	1	1.585	0	0
TCGA-CM-5861-01A	Colon Adenocarcinoma	Cecum	Right-sided	FEMALE	63	3	T3	N0	M0	Stage IIA	Stage II	1.25205	0	0.917808	0	R0	Low	0.680089	0	0	0	0	0	1	0	0	0	0	0	0	0	0	0	0	0	3.17	0	1.585	2.322	0	5.322	4.248	0	0	2.322	1	1	1	4.755
TCGA-G4-6588-01A	Colon Adenocarcinoma	Cecum	Right-sided	FEMALE	58	3	T3	N0	M0	Stage IIA	Stage II	2.18082	0	2.18082	0	R0	Low	0.630436	0	0	0	0	0	0	0	0	1	0	0	0	0	0	1	0	1.585	4.7	0	0	0	1	5.044	0	0	0	3	2.585	0	0	5.285
TCGA-CM-6167-01A	Colon Adenocarcinoma	Cecum	Right-sided	FEMALE	57	3	T3	N2b	M0	Stage IIIC	Stage III	1.24932	0	1.24932	0	R0	Low	0.733155	0	0	0	0	0	0	1.585	0	0	1	0	0	0	0	0	0	4.322	2.322	0	1	3	1.585	7.5	1	3.322	2	3.459	1	5.492	0	4.644
TCGA-G4-6321-01A	Colon Adenocarcinoma	Cecum	Right-sided	FEMALE	60	3	T2	N1	MX	Stage III	Stage III	1.8411	0	1.8411	0	R0	Low	0.640711	0	0	0	0	4.248	0	0	0	4.644	0	0	1.585	0	0	0	0	2.807	0	1	0	0	0	2.322	0	0	1	5.087	2.322	0	0	4.087
TCGA-CK-5913-01A	Colon Adenocarcinoma	Cecum	Right-sided	FEMALE	58	3	T3	N0	MX	Stage IIA	Stage II	4.27671	0	4.27671	0		Low	0.751032	0	0	0	0	0	0	0	1.585	0	0	0	0	0	0	0	0	1	3.7	0	3.322	3.907	0	6.17	0	0	2.585	7.129	0	5.285	0	5.129
TCGA-CM-6163-01A	Colon Adenocarcinoma	Sigmoid Colon	Left-sided	MALE	74	2	T1	N0	M0	Stage I	Stage I	1.16986	0	1.16986	0	R0	Low	0.796229	0	0	0	0	0	0	0	0	0	0	0	2.322	0	0	1	0	1.585	1	0	1.585	5.285	2	4.17	0	1	0	8.155	1.585	1.585	0	2.322
TCGA-CM-6165-01A	Colon Adenocarcinoma	Sigmoid Colon	Left-sided	MALE	74	2	T3	N0	M0	Stage IIA	Stage II	1.33699	0	1.33699	0	R0	Low	0.759524	0	0	0	0	0	0	0	0	0	1	0	1	0	0	0	0	2	0	0	1	4.392	1.585	6.209	0	1	0	5.358	1.585	5.392	0	5.322
TCGA-AA-3655-01A	Colon Adenocarcinoma	Sigmoid Colon	Left-sided	MALE	68	2	T3	N0	M0	Stage II	Stage II	5.08493	0	5.08493	0	R0	Low	0.64153	0	0	0	0	0	0	0	0	0	1.585	0	1	0	0	0	0	0	0	0	0	5.781	1	5.17	0	0	0	2.807	2	2	0	2.807
TCGA-DM-A28C-01A	Colon Adenocarcinoma	Sigmoid Colon	Left-sided	MALE	74	2	T3	N0	M0	Stage IIA	Stage II			5.28493	1		Low	0.797489	0	0	0	0	0	0	0	0	0	0	0	0	0	0	0	0	1	0	1.585	1	4.858	1	8.281	1.585	1.585	0	3.322	0	6.109	0	7.384
TCGA-AZ-6601-01A	Colon Adenocarcinoma	Sigmoid Colon	Left-sided	MALE	68	2	T3	N0	M0	Stage II	Stage II	8.33425	1	6.21918	1		Low	0.659262	0	0	1	0	0	1	0	0	0	1	0	0	0	0	0	0	4	0	1	0	2.807	0	5.585	0	0	1.585	1	1	5.17	0	3.585
TCGA-AA-3713-01A	Colon Adenocarcinoma	Ascending Colon	Right-sided	MALE	68	2	T3	N0	M1	Stage IV	Stage IV	1.5863	0	1.5863	0	R2	Low	0.651372	0	0	0	0	0	0	0	1	0	2	0	2	0	0	0	0	0	0	0	1	2.322	0	5.044	2	0	0	6.954	2.322	2.585	0	1
TCGA-AA-A00D-01A	Colon Adenocarcinoma	Ascending Colon	Right-sided	MALE	70	2	T2	N0	M0	Stage I	Stage I	1.58356	0	1.58356	0	R0	Low	0.711122	0	0	0	0	0	0	0	0	0	1	0	0	0	0	0	0	5.883	1	0	0	0	0	13.36	0	0	0	0	0	2	0	4.322
TCGA-AD-5900-01A	Colon Mucinous Adenocarcinoma	Ascending Colon	Right-sided	MALE	67	2	T2	N0	MX	Stage I	Stage I	1.0137	0	1.0137	0	R0	Low	0.627173	0	0	0	0	2	0	0	1	2.585	1.585	0	0	0	0	0	0	1.585	4.322	0	0	0	0	4.322	0	0	0	2.585	0	1.585	0	3.907
TCGA-AA-3561-01A	Colon Adenocarcinoma	Ascending Colon	Right-sided	MALE	72	2	T3	N0	M0	Stage IIA	Stage II	1.16164	0	1.16164	0	R0	Low	0.788417	0	0	0	0	0	0	0	0	0	0	0	0	0	0	0	0	2.322	1	0	1.585	3.459	2	6.508	0	1	0	0	1	3.459	0	2.322
TCGA-AA-3522-01A	Colon Adenocarcinoma	Ascending Colon	Right-sided	MALE	67	2	T3	N0	M0	Stage IIA	Stage II	3.08767	0	3.08767	0	R0	Low	0.759005	0	0	0	0	1	0	0	1	0	1	0	0	0	0	0	0	3.322	0	0	3.459	7.129	0	7.066	0	0	0	4.248	1.585	1	0	5.285
TCGA-D5-6930-01A	Colon Mucinous Adenocarcinoma	Ascending Colon	Right-sided	MALE	67	2	T3	N0	M0	Stage IIA	Stage II	1.11233	0	1.11233	0	R0	Low	0.647325	0	0	0	0	0	0	0	0	1	1	0	0	0	1	0	0	0	0	0	0	1.585	1	5.17	5.977	3	1	1	0	2.322	0	3
TCGA-AA-A00E-01A	Colon Adenocarcinoma	Ascending Colon	Right-sided	MALE	65	2	T3	N0	M0	Stage IIA	Stage II	2.50137	0	2.50137	0	R0	Low	0.636734	0	0	0	0	0	0	0	0	0	0	0	0	0	0	0	0	0	0	0	0	0	0	1	1.585	0	0	2.322	0	0	0	0
TCGA-CA-6716-01A	Colon Adenocarcinoma	Ascending Colon	Right-sided	MALE	65	2	T3	N0	M0	Stage IIA	Stage II	1.01644	0	1.01644	0		Low	0.77546	0	0	0	0	0	0	0	0	0	0	1.585	1	0	0	0	0	2	2	0	1	6.022	2.322	7.637	0	2	0	1.585	1	5.755	1	5.248
TCGA-AA-A02Y-01A	Colon Adenocarcinoma	Cecum	Right-sided	MALE	73	2	T2	N0	M0	Stage I	Stage I	3.33151	0	3.33151	0	R0	Low	0.70201	0	0	0	0	0	0	0	1	0	0	0	0	0	0	1	0	0	0	0	1	2.585	2	8.033	1.585	0	1.585	3.17	0	5.209	0	3.459
TCGA-D5-6540-01A	Colon Mucinous Adenocarcinoma	Cecum	Right-sided	MALE	66	2	T2	N0	M0	Stage I	Stage I	1.34521	0	1.34521	0	R0	Low	0.621913	0	0	0	0	0	0	0	0	1	0	0	0	0	0	1	0	0	3.907	0	0	0	0	6.392	0	0	0	3.17	0	1.585	0	1.585
TCGA-CM-6169-01A	Colon Adenocarcinoma	Cecum	Right-sided	MALE	67	2	T3	N0	M0	Stage IIA	Stage II	1.08493	0	1.08493	0	R0	Low	0.800591	0	0	0	0	0	1	0	0	0	0	0	0	0	0	1	0	8.175	1.585	0	0	4.392	0	11.6	0	2.585	0	0	0	2.585	0	6.476
TCGA-AA-3956-01A	Colon Adenocarcinoma	Cecum	Right-sided	MALE	65	2	T3	N0	M0	Stage IIA	Stage II	2.83562	1	2.83562	0	R0	Low	0.790731	0	0	0	0	0	0	0	0	0	0	0	0	0	0	0	0	2	2	1.585	1	2	0	9.57	0	0	0	5.044	0	0	0	5.322
TCGA-AA-3864-01A	Colon Adenocarcinoma	Cecum	Right-sided	MALE	71	2	T3	N0	M0	Stage II	Stage II	4.41644	0	4.41644	0	R0	Low	0.61854	0	0	0	0	0	0	0	0	1	0	1	0	0	0	0	0	0	3.322	0	2	3.807	0	2	2	0	0	1	0	0	0	7.459
TCGA-AA-3861-01A	Colon Adenocarcinoma	Cecum	Right-sided	MALE	72	2	T3	N0	M0	Stage IIA	Stage II	2.50411	0	2.50411	0	R0	Low	0.616942	0	0	0	0	0	0	0	0	0	0	0	0	0	0	0	0	2	0	0	1	2	0	3.807	1	0	0	1	1	0	1.585	3.322
TCGA-G4-6310-01A	Colon Adenocarcinoma	Cecum	Right-sided	MALE	69	2	T3	N1	M0	Stage IIIB	Stage III	5.30137	0	5.30137	0	R0	Low	0.808109	0	0	0	0	1	0	1	0	0	0	0	1	0	0	2.322	0	5	1	1	0	4.392	1.585	5.728	0	4.322	0	0	1	4.907	0	3.585
TCGA-AA-3666-01A	Colon Adenocarcinoma	Cecum	Right-sided	MALE	68	2	T3	N1	M0	Stage III	Stage III	0.167123	1	0.167123	1	R0	Low	0.778938	0	0	0	0	2	0	7.741	0	0	0	0	0	0	0	0	0	5.358	1	0	3.459	4.459	0	8.989	0	0	0	1	0	4.087	0	2.807
TCGA-NH-A50V-01A	Colon Adenocarcinoma	Cecum	Right-sided	MALE	69	2	T3	N2a	M0	Stage IIIB	Stage III	1.61096	0	1.61096	0	R0	Low	0.757915	0	0	0	0	0	0	0	0	0	0	0	1	0	0	0	0	4	2	0	1.585	5.044	0	9.89	0	2.322	1	2	1	5.044	0	3.585
TCGA-A6-5660-01A	Colon Adenocarcinoma	Cecum	Right-sided	MALE	73	2	T3	N2b	M0	Stage IIIC	Stage III	2.43288	0	2.43288	0		Low	0.754304	0	0	0	0	0	0	0	0	0	0	0	1	0	1	1	0	6.358	0	0	0	6.087	0	8.986	0	1	0	2	1	7.426	0	7.492
TCGA-CM-4743-01A	Colon Adenocarcinoma	Hepatic Flexure	Right-sided	MALE	69	2	T3	N0	M0	Stage IIA	Stage II	1.92055	0	1.92055	0	R0	Low	0.563144	0	0	0	0	1	1	0	0	0	0	0	0	0	0	0	0	1.585	2	0	1	0	0	3	0	1	0	3	0	0	0	0
TCGA-G4-6320-01A	Colon Adenocarcinoma	Hepatic Flexure	Right-sided	MALE	73	2	T3	N1	MX	Stage III	Stage III	2.20274	0	2.20274	0	R0	Low	0.62754	0	0	0	0	0	0	0	0	1	0	0	0	0	0	0	0	1	0	0	0	1	1.585	11.18	0	0	0	2.322	2	0	0	3.585
TCGA-A6-6649-01A	Colon Adenocarcinoma	Hepatic Flexure	Right-sided	MALE	66	2	T3	N1b	M0	Stage IIIB	Stage III	2.0137	0	2.0137	0		Low	0.77626	0	0	0	0	0	0	0	0	0	0	0	2.322	0	0	1	0	3.7	3	0	0	5.585	1.585	9.678	0	1.585	0	7.443	1	5.426	4.7	5.285
TCGA-AA-3510-01A	Colon Adenocarcinoma	Transverse Colon	Transverse	MALE	70	2	T3	N0	M0	Stage II	Stage II	5.33151	0	5.33151	0	R0	Low	0.708347	0	0	0	0	0	0	0	0	0	1	0	0	0	0	1	0	0	0	0	0	3.7	0	8.418	0	0	0	6.741	0	1.585	0	1
TCGA-D5-6529-01A	Colon Adenocarcinoma	[Discrepancy]		MALE	69	2	T3	N0	M0	Stage IIA	Stage II	1.68219	1	1.05753	1	R0	Low	0.788718	1	0	0	0	1	1	0	2.322	2.322	1.585	0	0	0	0	0	0	2.322	0	0	1.585	4.392	2.807	6.615	0	0	0	0	0	1.585	0	4.858
TCGA-CM-6170-01A	Colon Adenocarcinoma	Descending Colon	Left-sided	FEMALE	73	2	T2	N0	M0	Stage I	Stage I	1.25205	0	1.25205	0	R0	Low	0.806241	0	0	0	0	0	0	0	0	0	0	0	0	0	0	0	0	2.807	1.585	0	1	5.615	0	6.87	2.585	1.585	1.585	4	1	3.907	0	3.459
TCGA-AA-3854-01A	Colon Mucinous Adenocarcinoma	Sigmoid Colon	Left-sided	FEMALE	71	2	T2	N0	M0	Stage I	Stage I	3.00274	0	3.00274	0	R0	Low	0.604441	0	0	0	0	0	0	0	0	1.585	0	0	0	0	0	0	0	0	0	0	0	2.585	0	7.5	0	3.585	0	4.954	0	0	0	7.011
TCGA-AA-A00Q-01A	Colon Adenocarcinoma	Sigmoid Colon	Left-sided	FEMALE	66	2	T4	N1	M0	Stage IIIB	Stage III	3.50137	0	3.50137	0	R0	Low	0.796151	0	0	0	0	0	0	0	0	0	1	0	0	0	0	0	0	6.585	0	0	0	5.755	0	2.585	0	0	0	1	0	0	0	5.044
TCGA-DM-A28E-01A	Colon Adenocarcinoma	Sigmoid Colon	Left-sided	FEMALE	72	2	T3	N0	M0	Stage IIA	Stage II	9.99452	0	9.99452	0		Low	0.788151	0	0	0	0	0	0	0	0	0	0	0	0	0	0	0	0	1	0	0	1	5.7	0	12.09	0	1	0	2	1	9.461	0	2
TCGA-G4-6586-01A	Colon Adenocarcinoma	Ascending Colon	Right-sided	FEMALE	73	2	T3	N0	M0	Stage IIA	Stage II	2.98356	0	2.98356	0	R0	Low	0.551434	0	0	0	0	0	0	0	0	0	1.585	0	0	0	0	0	0	0	3	0	3	0	0	3.907	5.358	0	1.585	2.585	0	0	0	3.17
TCGA-AY-5543-01A	Colon Adenocarcinoma	Ascending Colon	Right-sided	FEMALE	65	2	T3	N1a	M1	Stage IVA	Stage IV	2.75068	0	2.75068	0	R0	Low	0.704032	0	0	0	0	0	1	0	0	0	1.585	0	0	0	0	0	0	1	2	0	1.585	4.907	0	8.718	0	0	0	1.585	0	2	0	11.15
TCGA-DM-A280-01A	Colon Mucinous Adenocarcinoma	Ascending Colon	Right-sided	FEMALE	70	2	T3	N0	M0	Stage IIA	Stage II			0.646575	0		Low	0.595369	0	0	0	0	0	0	1.585	0	0	0	0	0	0	0	0	0	3.7	5.833	0	0	3.17	0	10.49	1	0	0	2	1.585	1	1	5.17
TCGA-AA-3516-01A	Colon Mucinous Adenocarcinoma	Ascending Colon	Right-sided	FEMALE	74	2	T3	N2	M0	Stage III	Stage III	1.08493	1	1.08493	1		Low	0.776163	0	0	0	0	3.807	0	1	0	2	1	0	0	0	0	0	0	2.807	10.74	0	1	2	0	2.807	2	0	0	7.366	0	0	0	3.585
TCGA-AU-6004-01A	Colon Adenocarcinoma	Cecum	Right-sided	FEMALE	69	2	T2	N0	M0	Stage I	Stage I	2.25753	0	2.25753	0	R0	Low	0.566834	0	0	0	0	0	0	0	0	0	1	1	0	0	1	0	0	1	1	0	1.585	1	0	5.7	0	0	0	1	2.322	2	0	2.322
TCGA-AA-3664-01A	Colon Adenocarcinoma	Cecum	Right-sided	FEMALE	74	2	T3	N0	M0	Stage II	Stage II	4.50137	1	4.50137	0	R0	Low	0.725467	0	0	0	0	3.585	1	0	1	3.322	0	0	0	0	0	0	0	1.585	2.585	0	1	3	0	5.833	1	0	0	4	4.7	3.322	0	5.977
TCGA-AA-3815-01A	Colon Adenocarcinoma	Cecum	Right-sided	FEMALE	65	2	T3	N0	M0	Stage IIA	Stage II	2.75342	0	2.75342	0	R0	Low	0.686957	0	0	0	0	0	0	0	0	0	0	1.585	0	0	1	0	1	0	1	1	0	0	0	4.087	2.322	0	0	5.728	0	3	0	4.17
TCGA-AD-A5EJ-01A	Colon Adenocarcinoma	Cecum	Right-sided	FEMALE	74	2	T3	N0	MX	Stage IIA	Stage II	0.00273973	0	0.00273973	0	R0	Low	0.574241	0	0	0	0	1	0	0	1	1	1	0	0	0	0	0	0	1	2.322	0	1	1	1	5.322	1	1	1	1	0	2	2.322	6.109
TCGA-AY-6386-01A	Colon Adenocarcinoma	Cecum	Right-sided	FEMALE	66	2	T3	N1a	M0	Stage IIIB	Stage III	1.48493	0	1.48493	0	R0	Low	0.720048	0	0	0	0	0	0	0	0	0	0	0	0	0	0	0	0	1.585	1.585	1.585	2.585	4.459	1	7.011	0	1	1.585	2.322	0	1.585	0	2.807
TCGA-CK-5916-01A	Colon Adenocarcinoma	Cecum	Right-sided	FEMALE	71	2	T1	N0	M0	Stage I	Stage I	1.76164	1	0.8	1		Low	0.586404	0	0	0	0	0	0	0	0	0	0	0	0	0	0	0	0	2.322	0	1	0	7.209	0	7.852	0	1	0	2	1	2.322	0	1.585
TCGA-A6-6650-01A	Colon Adenocarcinoma	Cecum	Right-sided	FEMALE	69	2	T3	N0	M0	Stage IIA	Stage II	1.71781	0	1.71781	0		Low	0.779972	0	0	0	0	0	0	0.585	0.585	0.585	0.585	0	0	0	0	0.585	0	4.907	0	1	2.322	5.794	1.322	6.219	0	0.585	0	2.459	1.807	7.039	0	9.785
TCGA-DM-A1DA-01A	Colon Adenocarcinoma	Cecum	Right-sided	FEMALE	71	2	T3	N2	M0	Stage IIIC	Stage III			0.624658	0		Low	0.771648	0	0	0	0	0	0	0	0	0	0	0	1	0	0	1	0	5.492	3.7	0	3.807	4.858	0	10.34	0	0	0	2.322	2.322	1	0	1.585
TCGA-A6-3809-01A	Colon Mucinous Adenocarcinoma	Transverse Colon	Transverse	FEMALE	71	2	T4	N0	M0	Stage IIB	Stage II	2.72877	0	2.72877	0	R0	Low	0.729566	0	0	0	0	9.736	0	0	0	9.185	0	1	0	0	0	2	0	0	1.322	0	1.585	0	0	3.585	0	0	1.322	3.17	0	0	1.322	4.209
TCGA-AA-A00W-01A	Colon Adenocarcinoma	Sigmoid Colon	Left-sided	MALE	80	1	T1	N0	M0	Stage I	Stage I	1.24932	0	1.24932	0	R0	Low	0.780212	0	0	0	0	1.585	0	0	2	1	0	0	0	0	0	0	0	1	0	0	3.807	3.585	1	8.989	0	0	1	3.907	0	4.392	0	3
TCGA-AA-3489-01A	Colon Adenocarcinoma	Sigmoid Colon	Left-sided	MALE	75	1	T3	N0	M0	Stage II	Stage II	0.586301	1	0.586301	1	R0	Low	0.736896	0	0	0	0	0	0	0	1	0	1.585	0	2	0	0	1	0	1.585	1	2	3	5.044	0	8	0	2.585	2.585	3	1	8.589	0	2.807
TCGA-DM-A1D7-01A	[Discrepancy]	Sigmoid Colon	Left-sided	MALE	82	1	T3	N0	M0	Stage IIA	Stage II			0.219178	1		Low	0.727738	1.585	1	0	0	0	1	0	0	0	0	0	1	0	0	0	0	4.644	4	1	1	4.17	0	7.931	0	1	0	1	1	5	1	3.585
TCGA-CK-5914-01A	Colon Adenocarcinoma	Sigmoid Colon	Left-sided	MALE	81	1	T3	N1	MX	Stage IIIB	Stage III	1.83288	0	1.83288	0		Low	0.664074	0	0	0	0	0	0	0	0	0	0	0	0	1	0	1.585	0	1	1	0	1.585	4.322	0	9.369	0	0	0	1.585	1	4.087	1	2.585
TCGA-DM-A1D6-01A	Colon Mucinous Adenocarcinoma	Splenic Flexure	Left-sided	MALE	88	1	T3	N0	M0	Stage IIA	Stage II			4.1589	0		Low	0.662618	0	0	0	0	0	0	0	0	0	0	0	0	0	0	0	0	0	0	0	0	3.585	1.585	6.883	1	3	1.585	2.322	1	1.585	0	3.17
TCGA-G4-6627-01A	Colon Adenocarcinoma	Ascending Colon	Right-sided	MALE	84	1	T3	N0	M0	Stage IIA	Stage II	6.23288	0	2.74795	0	R0	Low	0.762874	0	0	0	1	0	0	0	1	0	0	0	1	1.585	0	0	0	2.585	3.17	0	0	3.585	1	8.195	1	1	0	7.2	2.322	3.459	0	3.585
TCGA-AD-6889-01A	Colon Adenocarcinoma	Ascending Colon	Right-sided	MALE	76	1	T3	N0	M0	Stage IIA	Stage II	6.93699	0	4.15342	0	R0	Low	0.760475	0	0	0	0	0	0	0	0	0	0	1	0	0	0	0	0	1	0	0	3.585	2	1.585	5.492	4.248	0	0	0	0	0	1	2
TCGA-AA-A00A-01A	Colon Adenocarcinoma	Ascending Colon	Right-sided	MALE	80	1	T3	N0	M0	Stage IIA	Stage II	3.16986	1	3.16986	0	R0	Low	0.736472	0	0	0	0	1	0	0	1	0	0	0	0	0	0	0	0	0	0	1	3.585	0	0	8.994	1	0	0	1	1	1	0	2
TCGA-AA-A01C-01A	Colon Adenocarcinoma	Ascending Colon	Right-sided	MALE	75	1	T2	N1	M0	Stage IIIA	Stage III	1.25205	0	1.25205	0	R0	Low	0.757496	0	0	0	0	0	0	0	0	0	0	1	0	0	0	0	0	3.459	1	1	0	5.524	0	7.877	0	0	0	3.17	0	2.322	0	2.585
TCGA-AA-A00J-01A	Colon Mucinous Adenocarcinoma	Ascending Colon	Right-sided	MALE	80	1	T4	N1	M0	Stage IIIB	Stage III	1.50411	0	1.50411	0	R0	Low	0.745833	1	0	0	0	1	0	0	1	1	1.585	0	0	0	0	0	0	0	0	0	4.087	1.585	0	4.322	0	0	1	2.585	1.585	0	1.585	2
TCGA-A6-6653-01A	Colon Adenocarcinoma	Ascending Colon	Right-sided	MALE	82	1	T2	N0	M0	Stage I	Stage I	2.03288	0	2.03288	0		Low	0.665475	0	0	0	0	1	1	0	1	0	1	1	0	0	0	0	0	0	0	0	0	1.585	0	7.585	1	1.585	0	2.322	1	2.807	1	4.17
TCGA-G4-6628-01A	Colon Adenocarcinoma	Cecum	Right-sided	MALE	78	1	T2	N0	M0	Stage I	Stage I	6.6411	0	6.6411	0	R0	Low	0.704494	0	0	0	0	0	1.585	1.585	0	0	1	0	0	0	0	0	0	3.459	3.459	0	3	1.585	1	4.392	8.516	1	0	3.459	0	0	1.585	6.658
TCGA-AA-3543-01A	Colon Mucinous Adenocarcinoma	Cecum	Right-sided	MALE	84	1	T2	N0	M0	Stage I	Stage I	0.0821918	0	0.0821918	0	R0	Low	0.615421	0	0	0	0	1	0	0	0	1	1	0	0	0	0	0	0	0	0	0	1	3.807	0	4.585	0	0	0	1	1	0	0	1
TCGA-AD-6895-01A	Colon Adenocarcinoma	Cecum	Right-sided	MALE	84	1	T3	N1a	M0	Stage IIIB	Stage III	2.09041	0	2.09041	0	R0	Low	0.702487	0	0	0	0	0	0	0	0	0	0	0	0	0	0	0	0	3.17	2.322	1	0	0	1	7.18	0	0	2	1	1.585	0	0	2.807
TCGA-DM-A1D4-01A	Colon Adenocarcinoma	Cecum	Right-sided	MALE	80	1	T3	N0	M0	Stage IIA	Stage II			5.26027	1		Low	0.76514	0	0	0	0	0	0	0	0	0	1	0	0	0	0	0	0	0	1	0	3.7	1.585	0	7.665	1	0	4.524	3.322	2	6.267	0	3.459
TCGA-D5-6531-01A	Colon Adenocarcinoma	Hepatic Flexure	Right-sided	MALE	75	1	T3	N0	M0	Stage IIA	Stage II	1.47945	0	1.47945	0	R0	Low	0.677847	0	0	0	0	0	1.585	0	0	0	1.585	0	1	0	0	1	0	2	3	1	2.322	4.459	0	8.34	0	1	1	1	1	1.585	0	5.129
TCGA-AA-3525-01A	Colon Adenocarcinoma	Hepatic Flexure	Right-sided	MALE	90	1	T3	N1	M0	Stage IIIB	Stage III	0.671233	0	0.671233	0	R0	Low	0.717033	0	0	0	0	0	0	0	0	0	0	0	0	0	0	0	0	0	1	0	0	1	0	5.285	3.459	0	0	6.492	0	0	1	1
TCGA-AA-3862-01A	Colon Adenocarcinoma	Transverse Colon	Transverse	MALE	82	1	T3	N0	M0	Stage IIA	Stage II	2.50411	0	2.50411	0	R0	Low	0.702139	0	0	0	0	0	0	0	0	0	0	0	0	0	0	0	0	1	0	0	0	4.248	0	3	3.459	0	0	6.087	0	0	0	6.109
TCGA-D5-6931-01A	Colon Adenocarcinoma	Transverse Colon	Transverse	MALE	77	1	T4b	N2	M0	Stage IIIC	Stage III	1	0	1	0	R0	Low	0.765347	0	0	0	0	2	0	0	0	6.087	0	0	1	0	0	0	0	1	1.585	0	1	1	1	9.702	3	1.585	0	8.858	1.585	1	0	4.524
TCGA-DM-A1HB-01A	[Discrepancy]	Transverse Colon	Transverse	MALE	75	1	T3	N1	M0	Stage IIIB	Stage III	11.3041	0	11.3041	0		Low	0.72707	0	0	0	0	0	0	0	0	0	0	0	0	0	0	1	0	2	5.459	0	2	1	0	5.392	0	0	2	6.807	1	0	0	6.728
TCGA-AZ-4615-01A	Colon Adenocarcinoma			MALE	84	1	T3	N1	M0	Stage IIIB	Stage III	2.74521	1	1.88493	0		Low	0.623554	0	0	0	0	0	0	0	1	0	0	0	0	0	0	0	0	1.585	1.585	0	4.392	1	0	3.459	1.585	1	0	0	1	0	0	4
TCGA-D5-6920-01A	Colon Adenocarcinoma	Sigmoid Colon	Left-sided	FEMALE	77	1	T3	N0	M0	Stage IIA	Stage II	1.03288	0	1.03288	0	R0	Low	0.780093	0	0	0	0	0	0	0	0	0	0	0	1	0	0	1	0	0	0	1.585	2	3	1	9.331	5.248	0	1.585	8.375	1	7.331	0	2.322
TCGA-AA-3844-01A	Colon Adenocarcinoma	Sigmoid Colon	Left-sided	FEMALE	78	1	T3	N2	M0	Stage IIIC	Stage III	1.24384	1	1	1	R0	Low	0.5524	0	0	0	0	0	0	0	0	0	1.585	1	0	0	0	0	0	0	1	0	0	5.492	0	6.17	1	0	0	4.087	0	2.807	0	0
TCGA-AZ-6603-01A	Colon Adenocarcinoma	Sigmoid Colon	Left-sided	FEMALE	77	1	T2	N1	MX			2.46301	0	2.46301	0		Low	0.791596	0	0	0	0	1	0	1	0	1	0	0	1.585	0	0	1	0	4.644	1.585	0	2.322	6.907	1.585	7.651	0	2.585	0	5.833	0	6.807	0	7.14
TCGA-CK-4951-01A	Colon Mucinous Adenocarcinoma	Ascending Colon	Right-sided	FEMALE	79	1	T3	N0	M0	Stage IIA	Stage II	5.84658	0	1.31507	1	R1	Low	0.610455	0	0	0	0	0	1	0	1	1.585	0	1	1	0	0	0	0	2.322	2	0	1	1	1	5.087	0	0	0	1.585	0	0	0	2
TCGA-AA-3492-01A	Colon Adenocarcinoma	Ascending Colon	Right-sided	FEMALE	90	1	T3	N0	M0	Stage II	Stage II	0.252055	0	0.252055	0	R0	Low	0.701827	0	0	0	0	0	0	0	0	0	0	0	0	0	0	1	0	1	0	0	2	0	0	8.028	1	0	0	1.585	0	0	0	3.17
TCGA-A6-5665-01A	Colon Adenocarcinoma	Ascending Colon	Right-sided	FEMALE	84	1	T3	N0	M0	Stage IIA	Stage II	1.83836	0	1.44932	1	R0	Low	0.649298	0	0	0	0	0	0	0	0	0	0	0	0	0	0	0	0	1	4.392	0	1	0	0	3	0	1	0	3.17	1	0	0	2.322
TCGA-A6-5661-01A	Colon Adenocarcinoma	Ascending Colon	Right-sided	FEMALE	80	1	T3	N0	M0	Stage IIA	Stage II	2.79452	0	2.79452	0	R0	Low	0.566208	0	0	0	0	1	1	0	0	0	0	0	0	0	0	0	0	1	0	0	0	4.907	0	3.807	0	0	0	4	3.907	1	0	2.585
TCGA-AA-3949-01A	Colon Mucinous Adenocarcinoma	Ascending Colon	Right-sided	FEMALE	87	1	T3	N1	M0	Stage IIIB	Stage III	2.16712	0	2.16712	0	R0	Low	0.626903	0	0	1	0	0	0	1	0	0	0	0	0	0	0	0	0	0	2.807	0	0	1	0	1	3.907	2.322	0	1	1	0	0	2
TCGA-AA-A01P-01A	Colon Adenocarcinoma	Ascending Colon	Right-sided	FEMALE	80	1	T3	N1	M0	Stage III	Stage III	3.1726	1	2.08767	1	R0	Low	0.620243	0	0	0	0	0	0	0	0	0	0	0	1	0	0	1	0	2.322	0	0	1.585	0	0	5.781	0	2	0	0	1	2.322	0	1.585
TCGA-CK-6751-01A	Colon Mucinous Adenocarcinoma	Ascending Colon	Right-sided	FEMALE	88	1	T2	N0	MX	Stage I	Stage I	10.3562	0	10.3562	0		Low	0.597427	0	0	0	0	0	0	0	0	0	0	0	0	0	0	0	0	1	1	0	1	1.585	1	5.883	1	0	0	1	0	0	0	5.044
TCGA-D5-6535-01A	Colon Adenocarcinoma	Ascending Colon	Right-sided	FEMALE	80	1	T3	N1	MX	Stage IIIB	Stage III	1.26027	0	1.26027	0		Low	0.673523	0	0	0	0	0	0	0	0	0	0	0	0	0	0	0	0	5.883	2.322	0	3.807	4.248	0	8.745	0	0	0	1.585	0	3.585	0	5.358
TCGA-AA-3866-01A	Colon Adenocarcinoma	Cecum	Right-sided	FEMALE	78	1	T2	N0	M0	Stage I	Stage I	1.41918	0	1.41918	0	R0	Low	0.764165	0	0	0	0	2.322	0	1	2.585	9.435	1	0	0	0	0	1	0	1.585	0	0	2	4.585	0	7.18	0	0	0	0	0	1	0	2.807
TCGA-D5-7000-01A	Colon Mucinous Adenocarcinoma	Cecum	Right-sided	FEMALE	79	1	T2	N0	M0	Stage I	Stage I	0.854795	0	0.854795	0	R0	Low	0.652478	0	0	0	0	0	0	0	0	0	0	0	1	0	0	0	0	6	2	0	0	3.7	1	6.741	0	1	1	2	0	0	0	1
TCGA-AA-A022-01A	Colon Adenocarcinoma	Cecum	Right-sided	FEMALE	88	1	T4	N0	M0	Stage II	Stage II	0.00273973	1	0.00273973	0	R0	Low	0.776474	0	0	1.585	0	0	2.322	0	0	1	1.585	0	1	0	0	2.585	0	0	1	0	0	1	1	6.022	0	0	0	3.17	1	1	0	0
TCGA-G4-6302-01A	Colon Mucinous Adenocarcinoma	Cecum	Right-sided	FEMALE	90	1	T3	N0	M0	Stage IIA	Stage II	5.60822	0	5.60822	0	R0	Low	0.749129	0	0	0	0	0	0	0	0	0	0	0	1	0	0	0	0	2.807	6.6	0	1.585	5.858	0	6.658	0	3.459	1	2.807	5.672	4.322	1	3.459
TCGA-AA-A02R-01A	Colon Adenocarcinoma	Cecum	Right-sided	FEMALE	84	1	T3	N0	M0	Stage IIA	Stage II	1.83562	1	1.83562	1	R0	Low	0.689725	0	0	2.322	0	0	4	0	0	0	1	0	0	0	0	0	0	1	1.585	0	0	0	0	6.931	0	0	0	2	0	1	1	0
TCGA-AA-3518-01A	Colon Adenocarcinoma	Cecum	Right-sided	FEMALE	81	1	T3	N0	M0	Stage IIA	Stage II	0.0849315	1	0.0849315	0	R0	Low	0.561001	0	0	0	0	0	0	0	0	0	0	0	0	0	0	0	0	0	3.322	0	0	3.322	0	2.807	1	0	1.585	1.585	1.585	2.322	0	2.322
TCGA-A6-2676-01A	Colon Adenocarcinoma	Cecum	Right-sided	FEMALE	75	1	T4	N0	M0	Stage IIB	Stage II	3.57534	0	3.57534	0	R0	Low	0.54553	0	0	0	0	1	0	0	1	0	0	1	0	0	0	0	0	0	0	0	0	0	0	2	0	0	0	1	1	0	0	0
TCGA-CM-6680-01A	Colon Adenocarcinoma	Cecum	Right-sided	FEMALE	78	1	T3	N2a	M0	Stage IIIB	Stage III	1.00274	0	1.00274	0	R0	Low	0.763251	0	0	0	0	0	0	0	0	0	0	1	0	0	0	1.585	0	4.907	1	1.585	0	3.907	1.585	11.42	0	1	0	2.322	1	3.322	0	6.728
TCGA-AA-A03F-01A	Colon Mucinous Adenocarcinoma	Cecum	Right-sided	FEMALE	90	1	T3	N2	M0	Stage III	Stage III	1.50411	1	1.50411	1	R0	Low	0.63043	0	0	0	0	1	0	0	0	0	0	0	0	0	0	0	0	2.322	0	0	0	1	0	6.304	1	0	0	0	0	1.585	0	7.937
TCGA-QL-A97D-01A	Colon Adenocarcinoma	Cecum	Right-sided	FEMALE	84	1	T2	N0	MX	Stage I	Stage I	1.82466	0	1.82466	0		Low	0.677748	0	0	0	0	0	0	0	0	0	0	0	0	0	0	1	0	1	1	0	0	4.585	1	7.833	0	1	1	1.585	0	0	0	3.322
TCGA-CK-6746-01A	Colon Adenocarcinoma	Cecum	Right-sided	FEMALE	84	1	T4b	N0	MX	Stage IIB	Stage II	0.00273973	0	0.00273973	0		Low	0.766408	0	0	1.585	0	0	3.7	0	0	0	4.248	0	0	0	0	1	0	0	4.807	0	1	1	0	8.401	1.585	0	0	1	0	1	0	2.807
TCGA-CK-6747-01A	Colon Adenocarcinoma	Cecum	Right-sided	FEMALE	87	1	T3	N0	MX	Stage IIA	Stage II	6.91233	0	6.91233	0		Low	0.668167	0	0	0	0	0	0	0	0	0	1	0	0	0	0	0	0	1.585	1	0	0	4.322	1	6.409	0	1	1	1	1.585	3	1	4.524
TCGA-AA-3821-01A	Colon Mucinous Adenocarcinoma	Hepatic Flexure	Right-sided	FEMALE	81	1	T2	N0	M0	Stage I	Stage I	0.0849315	0	0.0849315	0	R0	Low	0.70937	0	0	0	0	0	0	0	0	0	0	0	0	0	0	0	0	4	0	0	0	0	0	3.17	0	0	0	1	1	0	1	3.17
TCGA-CM-6677-01A	Colon Adenocarcinoma	Hepatic Flexure	Right-sided	FEMALE	75	1	T3	N0	M0	Stage IIA	Stage II	0.923288	0	0.923288	0	R0	Low	0.772742	0	0	0	0	0	2	0	1	4.858	0	0	0	0	0	0	0	0	3.585	0	1.585	5.209	1	6.524	0	0	0	0	2	4.585	0	2.322
TCGA-AA-3710-01A	Colon Adenocarcinoma	Hepatic Flexure	Right-sided	FEMALE	80	1	T3	N0	M0	Stage IIA	Stage II	2.24932	0	2.24932	0	R0	Low	0.742251	0	0	0	0	2	0	0	3	1	0	0	0	0	0	0	0	1.585	0	0	4.585	0	0	3.585	3.459	0	0	6.907	2	2.322	1	2
TCGA-AA-3818-01A	Colon Adenocarcinoma	Hepatic Flexure	Right-sided	FEMALE	78	1	T3	N0	M0	Stage IIA	Stage II	0.0821918	1	0.0821918	1	R0	Low	0.719035	0	0	0	0	1	0	0	0	2.322	1	0	0	0	0	0	0	4.248	2	0	0	3.807	0	7.937	0	0	0	1	0	3.459	0	4
TCGA-AA-3555-01A	Colon Mucinous Adenocarcinoma	Hepatic Flexure	Right-sided	FEMALE	81	1	T3	N0	M0	Stage IIA	Stage II	2.49589	0	0.249315	1	R0	Low	0.613133	0	0	0	0	0	0	0	0	0	0	0	0	0	1	0	0	1	4.17	0	0	5.931	0	6.555	1	0	0	0	1	3.17	0	2
TCGA-AA-3877-01A	Colon Mucinous Adenocarcinoma	Transverse Colon	Transverse	FEMALE	83	1	T1	N0	M0	Stage I	Stage I	2.58356	0	2.58356	0	R0	Low	0.718261	0	0	0	0	0	0	0	0	0	0	0	0	0	0	0	0	1	0	0	1.585	0	0	3.17	5	1	1	1.585	1	0	0	2.585
TCGA-NH-A5IV-01A	Colon Adenocarcinoma	Transverse Colon	Transverse	FEMALE	90	1	T3	N0	MX	Stage IIA	Stage II	1.61096	0	1.61096	0	R0	Low	0.735365	0	0	0	0	0	0	1	0	0	0	0	0	0	0	1.585	0	4	3.459	0	2.807	5.615	2.585	5.044	0	0	0	1.585	7.741	3.17	1	3
TCGA-F4-6570-01A	Colon Adenocarcinoma	Transverse Colon	Transverse	FEMALE	78	1	T3	N0	M0	Stage IIA	Stage II	0.515068	0	0.515068	0	R0	Low	0.715129	0	0	0	0	0	0	0	0	1	1	0	0	0	0	0	0	1.585	3	0	1	1.585	0	7.755	0	1	0	1	1	2	1	0
TCGA-A6-2672-01A	Colon Adenocarcinoma	[Discrepancy]		FEMALE	82	1	T3	N1	M0	Stage IIIB	Stage III	3.88767	0	3.88767	0	R0	Low	0.495207	0	0	1	0	0	0	0	0	0	0	0	0	0	0	0	0	1.585	1.585	0	0	5.644	0	4.322	0	0	0	0	0	2	0	0
TCGA-AZ-6598-01A	Colon Adenocarcinoma	[Discrepancy]		FEMALE	77	1	T3	N0	MX	Stage II	Stage II	4.11781	0	4.11781	0		Low	0.541988	0	0	0	0	2	0	0	1	0	0	0	0	0	0	0	0	0	0	0	3	1	1.585	7.721	2.322	0	0	0	1.585	0	0	2
TCGA-AU-3779-01A	Colon Adenocarcinoma	Rectosigmoid Junction		FEMALE	80	1	T3	N0	M0	Stage IIA	Stage II	1.20822	0	1.20822	0	R0	Low	0.753417	0	0	0	0	0	0	3	0	0	0	0	0	0	0	0	0	7.066	0	0	0	6.426	1.585	6.807	0	0	0	1	2.322	1	0	6.539
[truncated: 164 more columns]
