# Supplementary material for: Differential gene expression of tumor-infiltrating CD33+ myeloid cells in advanced- versus early-stage colorectal cancer
Source: Cancer Immunol Immunother. 2020 Sep 30;70(3):803–15. doi: 10.1007/s00262-020-02727-0 (PMC7906947; doi:10.1007/s00262-020-02727-0)
Supplement: Supplementary file 4 — Supplementary file4 (XLSX 21 kb) [file 262_2020_2727_MOESM4_ESM.xlsx]

## Sheet: ppCD33sig scores
Case ID	ppCD33Sig score	ppCD33sig score 3 groups	Gene	ACTL6B	APOA2	C6orf15	CA1	CHRNB2	CHRND	CHST9	CRYBB3	CSAG1	CSAG2	CSAG3	CST1	CYP26A1	DUSP13	F2	FBXO39	FOLR1	GDF3	GJB7	GKN2	GNG13	GOLGA8S	HOXD11	IFNA1	IFNA13	IGFL1	KRTAP4-6	LRRC52	MAGEA12	MAGEA2	MAGEA2B	MAGEA3	MAGEA6	MYL3	NOTUM	PAGE5	PALM	PLG	PTH1R	PYY	REG3G	SALL3	SCEL	SCN5A	SLC38A3	SLC6A2
S15	53.6305	High ppCD33sig Score	High ppCD33sig Score	0	22.4933	0.211281	2.2003	0	0.499869	0.0732287	3.52134	12.3518	26.3975	7.70523	1.24297	0.534812	0.30735	12.5873	0.164634	54.5888	0	0.876041	0	0	0	0	0	0	0	0	0	2.69665	11.8204	2.5973	10.1207	9.56716	1.07658	1.18553	22.0437	0.207399	2.52046	0	0	3.27529	0	0	0	0.0707371	0.220446
S54	30.8061	High ppCD33sig Score	High ppCD33sig Score	0	0.0365564	0	43.6116	0.026741	0	0.00547457	0	0	0	0	0	0	0	0.014836	0	0	0	0.0269676	0	0	0.26847	0.185	0	0	0	1.13502	0.023018	0	0.0693478	0	0	0	0	0	0	0	0.090343	0	0.0266822	0	0	0.00765403	0	0	0
S48	5.7838	High ppCD33sig Score	High ppCD33sig Score	0	0.253724	0	6.50446	0	0	0.0759937	0	0.133522	0	0	0	0.441481	0	0	0.249157	0	3.71594	0.155976	0.0462584	0.962175	0.310557	0.190224	1.4361	0.331594	0	0	0.266265	0	0.0320877	0	0	0	0.0296234	0	0	0	0.125407	1.0035	0	0	0.298132	0	0	0	0
S39	4.30932	High ppCD33sig Score	High ppCD33sig Score	0	0	0.773343	0	0	0.469142	0	0.343708	0	0.348188	0	5.56062	0	0.062499	0.484249	0	2.04077	0.11888	0.314367	0.093233	0	0.234721	0	0	0.286423	1.32034	0.83565	0	0	0	0	0	0.236611	0	3.67639	2.76863	0.0421743	0.168504	0.0546634	0.248832	0	0	0.785177	0.134295	0.690444	0
S24	1.53714	Interm ppCD33sig Score	High ppCD33sig Score	0.443119	0.0987636	0	4.27745	0.0288982	0.0543641	0.0221858	0	0	0	0	0	0.0687398	0	0	0	0	1.10206	0.0364288	0.378134	0	0.0453324	0	0	0.0553179	0	0	0.186561	0	0	0	0	0	0	0	0	0	0.122039	0	2.6672	0	0	0	0.0194526	0	0
S42	1.10304	Interm ppCD33sig Score	High ppCD33sig Score	0	0	0	6.14221	0	0.0320413	0.00871729	0.352117	0	0	0	0	0.0405141	0	0.0944947	0	0	0.40596	0	0	0	0	0	0	0	0	0	0	0	0	0	0	0	0	0	0.675326	0.0288041	0	0.0373339	0.0849732	0	0	0	0	0	0
S45	0.850344	Interm ppCD33sig Score	High ppCD33sig Score	0	0	0	0	0	0	0	0	0	0	0	0.157487	0	0	0	0	0	0	0.0293814	0	0	0	0	0	0	0	0	0	0	0	0	0	0	0	0	0	0	0.0196859	0	0	0	0	0.0166782	0	0	0
S11	0.829197	Interm ppCD33sig Score	Low ppCD33sig Score	0	3.09981	0	0.726476	0	0	0	0	0.34956	1.46989	0.452275	0	0.0770528	0	0.539152	0	3.31354	0	0	0	0	0.101629	0	0	0	0	0	0	0	0.462029	0	0.53824	0.0512238	0	0	0	0	0.164157	0	0	0.299466	0	0.0231795	0	0.0280264	0
S33	0.42217	Low ppCD33sig Score	Low ppCD33sig Score	0	0.0640628	0	0.184971	0	0.0352632	0	0	0.0505697	0	0.196287	0	0.0445879	0	0	0.0377458	0	0.0446781	0.0708885	0	0	0.0588095	0	0	0.0358818	0	0	0	0	0.0972221	0	0	0	0	0.0679518	4.38507	0	0.0791602	0.0410879	0	0.0577637	0	0	0.00630894	0	0.0101084
S51	0.181915	Low ppCD33sig Score	Low ppCD33sig Score	0	0.1878	0	7.22166	0	0	0	0	0	0	0	0	0	0	0	0	0	0	0	0	0	0	0	0	0	0	0	0	0	0.0712515	0	0	0.43447	0.0328898	0	0.108939	0	0.116029	0	0	0	0	0	0	0	0
S9	0.0885263	Low ppCD33sig Score	Low ppCD33sig Score	0	0	0	0	0	0.0638626	0	0	0	0	0	0	0	0	0	0	0	0	0.0855873	0	0	0	0	0	0	0	0.18959	0	0	0.132054	0	0	0	0.0406375	0	0	0	0.0573445	0	0	0	0	0	0	0	0
S27	0.071852	Low ppCD33sig Score	Low ppCD33sig Score	0	0.115669	0	0.546504	0	0	0	0	0	0	0	0	0	0	0	0	0.125892	0.242006	0	0	0	0	0	0	0	0	0.0945086	0	0	0	0	0	0	0	0	0.402584	0	0.114342	0.0741864	0.0844255	0	0	0	0	0	0
S21	0.0075108	Low ppCD33sig Score	Low ppCD33sig Score	0	0	0	1.15845	0	0	0	0.329595	0.645154	0.33389	0.66778	0	0	0	0.331689	0	5.07033	0	0	0.0894046	0	0	0	0	0	0	0	0	0	0.0620166	0	0	1.05884	0	0.346764	0.568917	0	0.161585	0	0	0	0	0.0342244	0	0	0
[truncated: 51 more columns]
