# Supplementary material for: Differential gene expression of tumor-infiltrating CD33+ myeloid cells in advanced- versus early-stage colorectal cancer
Source: Cancer Immunol Immunother. 2020 Sep 30;70(3):803–15. doi: 10.1007/s00262-020-02727-0 (PMC7906947; doi:10.1007/s00262-020-02727-0)
Supplement: Supplementary file 5 — Supplementary file5 (XLSX 26 kb) [file 262_2020_2727_MOESM5_ESM.xlsx]

## Sheet: KmeansEnrichment 
Cluster	adj.Pval	nGenes	Pathways	Genes
A	3.9288e-11	93	Immune system process	CXCL2 CCL22 IL23A PRAM1 CD1D CD1E FLVCR1 TNFAIP8L2 CAMP HMGB2 CXCL10 CCL19 RNF135 TREM2 SIRT1 FLT1 PYCARD STAT1 GBP1 INHBA THBS1 S100A8 SERPING1 HIST1H4H S100A9 S100A12 APOBEC3B TLR5 HIST4H4 CR1 KRT6A HIST1H4E HIST1H4A HIST1H4B NCAPH2 POU2F2 TSPAN32 TTC7A KCNAB2 RAB27A APBB1IP NLRP1 CEBPE CLC ZNF175 HPX RIPOR2 MAPK14 EGR1 FFAR2 KLF2 APOE IDO1 DOCK2 PSTPIP1 VAV1 TMEM91 NLRP12 PADI4 CITED2 INPPL1 F…
A	8.1797e-09	62	Defense response	CXCL2 CCL22 TNFAIP8L2 CAMP HMGB2 CXCL10 CCL19 RNF135 NLRP1 IL23A APOE STAB1 PYCARD MAPK14 STAT1 GBP1 THBS1 S100A8 SERPING1 S100A9 S100A12 APOBEC3B TLR5 CR1 KRT6A HGF TSPAN32 RAB27A CEBPE TREM2 ZNF175 HPX IL1R2 FFAR2 IDO1 PSTPIP1 VAV1 CD1D PADI4 OLR1 CD163 CARD9 CFD MSRB1 LILRA4 NAIP NLRP12 HSPA1A LRP1 PROK2 FOLR2 EGR1 INHBA KLF4 CTSK ADM FOS MUCL1 CD300LB HLA-DQB2 FCGR1B HLA-DQA2
A	1.58207e-07	35	Inflammatory response	CXCL2 CCL22 TNFAIP8L2 CXCL10 CCL19 NLRP1 IL23A APOE MAPK14 THBS1 S100A8 SERPING1 S100A9 CR1 STAB1 HGF TREM2 PYCARD IL1R2 FFAR2 IDO1 PSTPIP1 S100A12 HMGB2 OLR1 CD163 TLR5 NAIP NLRP12 LRP1 PROK2 FOLR2 KLF4 ADM FOS
A	1.58207e-07	68	Immune response	CXCL2 CCL22 IL23A PRAM1 CD1D CD1E CAMP HMGB2 CXCL10 CCL19 RNF135 SIRT1 PYCARD STAT1 GBP1 SERPING1 S100A9 S100A12 TLR5 CR1 KRT6A POU2F2 RAB27A APBB1IP NLRP1 CLC HPX MAPK14 FFAR2 APOE IDO1 DOCK2 PSTPIP1 VAV1 S100A8 PADI4 TNFAIP8L2 APOBEC3B CARD9 HLA-DQB2 CFD FCGR1B MSRB1 HLA-DQA2 LILRA4 NAIP THBS1 HSPA1A LRP1 SLC2A3 KCNAB2 TREM2 NCF4 PYGL FOLR3 GCA IL1R2 EGR1 GMFG GLIPR1 CTSK RAB24 FOS MUCL1 HSPA6 …
A	2.24356e-07	36	Cytokine production	NLRP1 NLRP12 PYCARD IL23A MAPK14 STAT1 KLF4 THBS1 TLR5 HGF CEBPE TREM2 SIRT1 PCSK5 TSPO CLC IL1R2 EGR1 LRP1 FFAR2 KLF2 IDO1 MAP2K5 HMGB2 CARD9 HOMER3 GBP1 RNF135 HSPA1A LILRA4 CCL19 POLR2E INHBA S100A8 S100A9 S100A12
A	2.49515e-06	64	Response to external stimulus	PLXND1 CXCL2 CCL22 TNFAIP8L2 CAMP CXCL10 JUNB CCL19 NLRP1 IL23A APOE STAB1 HGF FLT1 PYCARD MAPK14 STAT1 THBS1 S100A8 SERPING1 NR4A2 S100A9 S100A12 PROK2 HMGB2 APOBEC3B CR1 KRT6A TSPAN32 CEBPE CAPN3 COMT TREM2 SIRT1 TSPO PYGL ZNF175 RIPOR2 IL1R2 GBP1 LRP1 FOSB FFAR2 IDO1 DOCK2 KLF4 ASGR1 VAV1 ADM GUCY1A1 CITED2 FOLR2 BEST1 FOS TLR5 CARD9 CFD DUSP1 CDKN2D NLRP12 CACNA2D4 LAMTOR5 CD1D GFRA2
A	3.67868e-06	40	Innate immune response	CCL22 CAMP HMGB2 CCL19 RNF135 PYCARD STAT1 GBP1 SERPING1 TLR5 CR1 RAB27A NLRP1 HPX IL23A APOE PSTPIP1 VAV1 S100A8 CD1D PADI4 TNFAIP8L2 S100A9 S100A12 APOBEC3B CARD9 CFD MSRB1 LILRA4 NAIP FFAR2 HSPA1A TREM2 EGR1 CTSK MUCL1 CD300LB HLA-DQB2 FCGR1B HLA-DQA2
A	4.33158e-06	93	Response to stress	CXCL2 CCL22 PYCARD MAP2K5 RNF175 MSRB2 TNFAIP8L2 CAMP HMGB2 CXCL10 CCL19 HSPA6 RNF135 HSPA1A NLRP1 IL23A APOE STAB1 HGF SIRT1 MAPK14 STAT1 GBP1 GSTM1 THBS1 S100A8 RHOB SETD7 SERPING1 CLPB IER5 S100A9 S100A12 CITED2 FOS APOBEC3B TLR5 CARD9 CR1 KRT6A TSPAN32 RAB27A CEBPE CAPN3 COMT TREM2 TSPO CPQ ZNF175 HPX IL1R2 DUSP1 EGR1 LRP1 FFAR2 KLF2 IDO1 KLF4 PSTPIP1 VAV1 ADM NR4A2 CD1D PADI4 IGFBP7 OLR1 CD1…
A	6.25655e-06	36	Immune system development	IL23A FLVCR1 TREM2 INHBA HIST1H4H HIST4H4 HIST1H4E HIST1H4A HIST1H4B NCAPH2 POU2F2 TTC7A KCNAB2 CEBPE SIRT1 CLC MAPK14 EGR1 KLF2 IDO1 DOCK2 VAV1 TMEM91 CITED2 FOS JUNB CEBPD STAT1 KLF4 HMGB2 HSPA1A CCL19 NFE2 THBS1 CD1D CR1
A	6.29221e-06	34	Hemopoiesis	IL23A FLVCR1 TREM2 INHBA HIST1H4H HIST4H4 HIST1H4E HIST1H4A HIST1H4B NCAPH2 POU2F2 TTC7A KCNAB2 CEBPE SIRT1 MAPK14 EGR1 KLF2 DOCK2 VAV1 TMEM91 CITED2 FOS JUNB CEBPD STAT1 KLF4 HMGB2 HSPA1A CCL19 NFE2 THBS1 CD1D CR1
A	8.16421e-06	22	Myeloid cell differentiation	FLVCR1 IL23A INHBA HIST1H4H HIST4H4 HIST1H4E HIST1H4A HIST1H4B CEBPE SIRT1 MAPK14 KLF2 CITED2 FOS JUNB TREM2 STAT1 HMGB2 HSPA1A CCL19 NFE2 THBS1
A	8.73564e-06	35	Response to external biotic stimulus	CXCL2 CAMP CXCL10 JUNB STAB1 PYCARD IL23A MAPK14 STAT1 S100A9 S100A12 HMGB2 APOBEC3B KRT6A TSPAN32 CEBPE COMT TREM2 TSPO PYGL ZNF175 GBP1 IDO1 S100A8 ADM GUCY1A1 FOS TLR5 CARD9 CFD CCL19 NLRP1 CCL22 LAMTOR5 CD1D
A	1.30709e-05	41	Immune effector process	IL23A CD1D CD1E PYCARD STAT1 SERPING1 APOBEC3B CR1 POU2F2 TSPAN32 RAB27A APBB1IP CLC ZNF175 HPX MAPK14 GBP1 FFAR2 PRAM1 DOCK2 VAV1 CXCL10 CARD9 CFD LRP1 CCL19 SLC2A3 KCNAB2 PYGL FOLR3 GCA GMFG GLIPR1 S100A8 S100A9 S100A12 CAMP RAB24 HSPA6 OLR1 HSPA1A
B	1.35967e-07	33	Adaptive immune response	TXK IFNG ITK ULBP2 APCS IFNA16 RAET1G IFNA4 XCL1 CD160 LY9 SKAP1 PRKCQ RORA TBX21 CRTAM ZAP70 IL18RAP CD3G EOMES TRAT1 CTLA4 CD3D EXO1 ZNF683 PRF1 SH2D1A GZMM CD247 KLRK1 TNFRSF13B CD27 SLA2
B	2.51673e-06	105	Immune system process	TXK SIRPG IFNG ITK ACKR4 ULBP2 APCS MOG XCL1 XCL2 IFNA16 UBASH3A CD3G PPBP DEFA5 DEFA6 CD3D KLK7 CXCR6 TIGIT RTKN2 LCK CD247 RAET1G PVRIG KLRK1 GPR33 IFNA4 TNFRSF13B CCL5 CCL4 VCAM1 TBX21 APOBEC3H CRTAM ZAP70 GNLY CD160 LY9 KIR2DL1 KLRD1 ETS1 SKAP1 FCRL3 TRAT1 CTLA4 DEFB1 AQP3 PRF1 KIR2DL4 CTSE APOBEC3G IL32 FOXC1 PRKCQ ZFAT RORA TYR CST7 LAG3 GZMB BDKRB1 SLA2 HOXB6 IL18RAP CD2 OPTN LRRC17 MYC KL…
B	2.52981e-06	84	Immune response	TXK IFNG ITK ACKR4 ULBP2 APCS MOG XCL1 XCL2 IFNA16 UBASH3A PPBP DEFA5 DEFA6 KLK7 CXCR6 LCK CD247 RAET1G PVRIG KLRK1 GPR33 IFNA4 CCL5 CCL4 CRTAM ZAP70 GNLY CD160 LY9 KIR2DL1 KLRD1 SKAP1 FCRL3 TRAT1 DEFB1 KIR2DL4 APOBEC3G IL32 PRKCQ RORA TBX21 LAG3 APOBEC3H GZMB IL18RAP OPTN MYC KLRG1 CD96 CD3G EOMES PYHIN1 CTLA4 CD3D RASGRP1 EXO1 ZNF683 DEFB125 PRF1 SH2D1A NLRP9 GZMM TNFRSF13B TGFBR3 SLA2 CD27 CYF…
B	4.28311e-06	67	Regulation of immune system process	TXK SIRPG ITK ULBP2 APCS MOG XCL1 XCL2 UBASH3A KLK7 TIGIT LCK CD247 RAET1G PVRIG KLRK1 GPR33 TNFRSF13B CCL5 CRTAM IFNG ZAP70 CD160 KIR2DL1 ETS1 SKAP1 FCRL3 VCAM1 TRAT1 CTLA4 AQP3 KIR2DL4 APOBEC3G CCL4 FOXC1 PRKCQ RORA TBX21 CST7 LAG3 BDKRB1 IL18RAP LRRC17 CD27 GNRH1 CD96 PYHIN1 RASGRP1 GPR171 SH2D1A MYC TNFRSF18 STK39 ZNF683 SLA2 CD2 CYFIP2 CLEC2D CFHR2 KLRD1 KLRC1 KLRF1 CD3G CARTPT CD3D NCR1 KIR…
B	1.78517e-05	29	T cell activation	SIRPG ITK IFNA16 CD3G CD3D TIGIT LCK IFNA4 IFNG ZAP70 CD160 LY9 XCL1 VCAM1 CTLA4 CCL5 PRKCQ RORA TBX21 LAG3 SLA2 CD2 CD27 GNRH1 EOMES RASGRP1 ZNF683 TNFRSF18 KLRK1
B	1.83004e-05	36	Lymphocyte activation	SIRPG ITK ULBP2 IFNA16 CD3G CD3D TIGIT LCK RAET1G KLRK1 IFNA4 TNFRSF13B VCAM1 IFNG ZAP70 CD160 LY9 XCL1 FCRL3 CTLA4 PRF1 CCL5 PRKCQ RORA TBX21 LAG3 SLA2 CD2 CD27 GNRH1 EOMES RASGRP1 EXO1 ZNF683 NCR1 TNFRSF18
B	2.17838e-05	12	Positive regulation of cell killing	ULBP2 RAET1G KLRK1 CRTAM IFNG CD160 XCL1 PRF1 LAG3 IL18RAP SH2D1A RASGRP1
B	2.17838e-05	14	Natural killer cell mediated immunity	ULBP2 RAET1G KLRK1 CRTAM CD160 KLRD1 KIR2DL4 LAG3 GZMB IL18RAP CD96 SH2D1A RASGRP1 NCR1
B	2.17838e-05	28	Detection of chemical stimulus involved in sensory perception of smell	OR12D3 OR4D1 OR7G1 OR2M5 OR1N2 OR5T3 OR7D4 OR5M3 OR51A7 OR2M7 OR2D3 OR51E1 OR1G1 OR5D14 OR14I1 OR2T3 OR13C3 OR2W1 OR4C12 OR2A1 OR5K2 OR11H2 OR13C2 OR52R1 OR5L1 OR5R1 OR4F16 OR4F29
B	2.24263e-05	19	Cell killing	ULBP2 RAET1G KLRK1 CRTAM IFNG GNLY CD160 XCL1 DEFA5 PRF1 KIR2DL4 LAG3 GZMB IL18RAP DEFA6 SH2D1A GZMM RASGRP1 NCR1
B	2.52488e-05	9	Positive regulation of natural killer cell mediated cytotoxicity	ULBP2 RAET1G KLRK1 CRTAM CD160 LAG3 IL18RAP SH2D1A RASGRP1
B	2.52488e-05	74	System process	GABRA3 NGF SCN3A TMPRSS3 JSRP1 KLK1 SMR3B OR5M3 BDNF OR5D14 OR14I1 OR5K2 OR5L1 OR5R1 ABCG5 UGT1A7 NLGN4X CARTPT FOXC1 SLC24A1 CST7 BDKRB1 OPN1LW RGS9 MDK OR12D3 NMUR2 OR4D1 OR7G1 OR2M5 NPY1R AQP3 FAM161A OR1N2 OR5T3 OR7D4 OR51A7 OR2M7 OR2D3 OR51E1 SYNM OR1G1 RP1L1 NR2F2 FFAR4 OR2T3 STK39 OR13C3 OR2W1 ITGA1 GRXCR1 OR4C12 OR2A1 HBB FOXD1 OR11H2 OPN1MW OR13C2 NEFL OR52R1 OR4F16 OR4F29 TBX3 JAKMIP1 T…
B	3.40873e-05	55	G protein-coupled receptor signaling pathway	GABRA3 PTHLH BDKRB1 OPN1LW BRS3 OR12D3 RAMP1 OR4D1 XCL1 XCL2 OR7G1 OR1N2 OR5T3 OR7D4 OR5M3 GPR171 OR1G1 OR5D14 FFAR4 OR14I1 GPR33 OR4C12 OR5K2 OPN1MW CCL5 CCL4 OR5L1 OR5R1 OR4F16 OR4F29 NMUR2 NPW RGS9 ACKR4 TAAR8 OR2M5 NPY1R CARTPT NSG1 CXCR6 OR51A7 OR2M7 OR2D3 OR51E1 NPSR1 OR2T3 OR13C3 OR2W1 OR2A1 OR11H2 OR13C2 OR52R1 GNRH1 PPBP DEFB1
B	3.48884e-05	28	Sensory perception of smell	OR5M3 OR5D14 OR14I1 OR5K2 OR5L1 OR5R1 OR12D3 OR4D1 OR7G1 OR2M5 OR1N2 OR5T3 OR7D4 OR51A7 OR2M7 OR2D3 OR51E1 OR1G1 OR2T3 OR13C3 OR2W1 OR4C12 OR2A1 OR11H2 OR13C2 OR52R1 OR4F16 OR4F29
B	3.48884e-05	22	Lymphocyte mediated immunity	ULBP2 APCS RAET1G KLRK1 CRTAM CD160 KLRD1 XCL1 KIR2DL4 TBX21 LAG3 GZMB IL18RAP CD96 EXO1 PRF1 SH2D1A GZMM RASGRP1 CD27 SLA2 NCR1
C	3.94969e-07	199	Anatomical structure morphogenesis	BARX2 NCKAP1 PITX1 LRP6 COL4A4 EFNA2 RHOV ODAM MYF6 MYF5 COL12A1 SEMA5A CDH6 COL7A1 EPHA4 TNNT2 TEK SOX9 AMOT CNTN6 MYOM3 THRB EPHB1 AIRE ZSWIM5 DRAXIN MSX1 PITX2 VWA2 CTNND2 SEMA3E DSCAM SLITRK4 EFNA5 FOXD4L4 CPLANE1 ECSCR IL6 MAPT HSPB6 CAMSAP3 ASPN NANOG IL17F F3 FASLG KIF14 PLCG1 AGT DAB2IP TFAP2A GATA6 SYT2 XDH FZD5 COL5A2 XK CDON CTNNA2 IFT80 ADGRF5 MAP3K13 GPC4 LRP2 DLG3 APOB MMP2 UNC13D N…
C	2.59693e-06	248	Animal organ development	FGF9 BARX2 LRP6 COL4A4 COL9A3 EFNA2 ODAM MYF6 MYF5 COL12A1 SEMA5A COL7A1 SOX9 BFSP1 POPDC3 PDGFRA GH2 COL2A1 MYOM3 IFNK ADGRL3 THRB AIRE DRAXIN PGLYRP4 VWA2 SPRR1A ZFPM2 SEMA3E IFNE LCE2D ENPP1 CPLANE1 IFNA1 COL5A2 CSHL1 UBD JAG1 FAM83D ASPN IL17F IL12B FST AGT SCEL IL6 NKX2-1 DAB2IP TFAP2A BRCA2 SHROOM4 WNT4 SLAMF6 IL3 CSF2 CD28 NR1H4 PHLPP2 USH2A XK ADAMTS6 CDON CTNNA2 IFT80 PITX1 ADGRF5 ASNS T…
C	1.58352e-05	278	Cell differentiation	ETV7 NR1H4 GPM6B NCKAP1 LTK LRP6 COL4A4 EFNA2 VSX1 MYF6 MYF5 COL12A1 SEMA5A COL7A1 EPHA4 TNNT2 MREG SEMG1 SOX9 BFSP1 POPDC3 CNTN6 PDGFRA NKX2-1 TUBB2B GATA6 MYOM3 IFNK THRB EPHB1 AIRE ZSWIM5 DRAXIN WNT4 DDR2 PGLYRP4 VWA2 SPIC SPRR1A CTNND2 SEMA3E DSCAM YES1 SLITRK4 NKX2-5 GDF3 EFNA5 FOXD4L4 IFNE MAPT LCE2D ENPP1 IFNA1 BRINP2 UBD AGT PITX2 CAMSAP3 APOB FAM83D NANOG IL12B KIF14 FST SCEL IL6 BIN1 DA…
C	1.58352e-05	289	Cellular developmental process	ETV7 NR1H4 GPM6B NCKAP1 LTK LRP6 COL4A4 EFNA2 VSX1 RHOV MYF6 MYF5 COL12A1 SEMA5A CDH6 COL7A1 EPHA4 TNNT2 MREG SEMG1 SOX9 BFSP1 POPDC3 CNTN6 PDGFRA NKX2-1 TUBB2B GATA6 MYOM3 IFNK THRB EPHB1 AIRE ZSWIM5 DRAXIN WNT4 DDR2 PGLYRP4 VWA2 SPIC SPRR1A CTNND2 SEMA3E DSCAM YES1 SLITRK4 NKX2-5 GDF3 EFNA5 FOXD4L4 IFNE MAPT LCE2D ENPP1 IFNA1 BRINP2 UBD AGT PITX2 CAMSAP3 APOB FAM83D NANOG IL12B KIF14 FST SCEL I…
C	2.53861e-05	118	Cell adhesion	PTPRD DLG3 ITGB8 CD5 PCDHB5 IL12B CDH6 PODXL2 PARD3B CD274 PCDHB12 CNTN6 HMCN1 CDHR1 ADGRL3 DDR2 NLGN4Y VWA2 CTNND2 DSCAM AMBN EFNA5 PDCD1LG2 PCDHA5 PCDHA10 SPON1 CCR7 CAMSAP3 JAG1 KIF14 PLG NT5E IL6 CCL28 EPHB1 IGF2 SELP CD28 CXCR3 PTPRT CARD11 C2CD4B CTNNA2 LRP6 GPC4 FAT1 EPDR1 NID2 CCDC80 UNC13D IL7 MYF5 COL12A1 CNTN3 COL7A1 EPHA4 SLAMF1 MPL SDC4 SOX9 ADORA2A LYVE1 IL2RA DSG1 DSC3 CLCA2 CGREF1…
C	4.39008e-05	90	Animal organ morphogenesis	BARX2 LRP6 ODAM COL12A1 COL7A1 MYOM3 THRB VWA2 ASPN AGT TFAP2A CDON CTNNA2 IFT80 GPC4 LRP2 MMP2 VSX1 JAG1 PHEX FGF9 SMPD3 PLEKHA1 MYF6 MYF5 MYL2 FHL2 SDC1 RPE65 NR5A2 KDM5B FASLG HOXB8 HOXB5 TEK HOXC13 SSUH2 SOX9 FOXP2 PDGFRA NKX2-1 SMAD6 COL2A1 GATA6 LRIG1 ZEB1 ARID5B DLG5 GJA1 ADAMTS1 EPHB1 FGF18 FANCC EDA ACTC1 KLHL10 WNT4 MSX1 FZD5 STOX1 IGF2 IRX2 DSCAM AMBN MAGED1 AGTR2 NKX2-5 GPC6 SCN10A PT…
C	4.39008e-05	152	Tissue development	BARX2 LRP6 COL4A4 MYF6 MYF5 COL12A1 SEMA5A COL7A1 NR5A2 SOX9 BFSP1 POPDC3 GATA6 MYOM3 THRB AIRE VWA2 SPRR1A SEMA3E LCE2D ENPP1 CPLANE1 PITX2 CAMSAP3 FAM83D ASPN NANOG IL17F FST AGT SCEL IL6 NKX2-1 DAB2IP TFAP2A BRCA2 XDH WNT4 GDF3 COL5A2 NR1H4 USH2A XK CDON IFT80 PITX1 GPC4 RBFOX1 LRP2 DLG3 HNF4A JAG1 VSIG1 PHEX FGF9 SMPD3 FA2H RPGRIP1L COBL ODAM MYL2 FHL2 SDC1 EPHA4 KDM5B HOXB5 HOXC13 SDC4 AMELX…
C	0.000569665	35	Humoral immune response	CXCL9 REG3G IFNK CXCL13 AIRE PGLYRP4 CXCL3 CXCL1 SPAG11B CXCL11 PLA2G1B SPAG11A IFNE IFNA1 IL6 ACOD1 C4BPA SEMG1 FCN3 CST9 F2 CCR7 C1R C4A C4B PGC S100A7 CFHR5 CHGA IL7 EBI3 CD28 ITLN1 COLEC10 PDCD1
C	0.000752811	123	Regulation of cell proliferation	STYK1 CNTD2 IL12B GHRH CD274 TNFSF18 PDGFRA REG3G DUSP15 CCNO DDR2 MZB1 PLA2G1B PDGFD BTC PDCD1LG2 CCNI2 LRP6 IGF2 FGF9 CYP27B1 IL1A F3 KIF14 IL6 DAB2IP TFAP2A CXCL9 BRCA2 GAREM1 GATA6 CDCA7 CASK XDH IL3 CSF2 IL7R CD28 MAGED1 NOS2 CDON IFT80 LRP2 MMP2 CD40 JAG1 SMPD3 FA2H IL7 BCHE NR5A2 KDM5B MPL FASLG SOX9 GRPR ADORA2A FOXP2 IL2RA AGT PDE5A DPT CRH ZEB1 SLC7A11 GJA1 EPHB1 FGF18 PTH1R IKZF3 DISC1…
C	0.000876138	70	Inflammatory response	NR1H4 CCL20 CCRL2 PLA2G5 CXCL9 CXCL13 MAPKAPK2 CXCL3 CXCL1 CXCL11 AGTR2 IL12B F3 NOS2 ODAM C4BPA IL6 CRH AFAP1L2 F2 C2CD4B TNIP3 UNC13D CD40 ACOD1 IL17F IL1A SDC1 CCR7 ADORA2A LBP IL2RA NT5E DAB2IP CYP19A1 CHST4 TNFRSF11A REG3G CAMK4 GJA1 GBP5 APOA2 AIM2 IL17RE NPY5R PBK SELP CD28 NLRP10 F8 CXCR3 C4A C4B IRGM MMP26 USP18 CXCL17 MGLL CD200 ABCD2 IL22 BIRC3 LY75 TEK CDO1 CFHR5 AGT MMP3 C1R MAPT
C	0.000876138	82	Central nervous system development	FGF9 ZIC2 LRP6 SOX9 GLIS2 HAPLN3 ADGRL3 DRAXIN CPLANE1 SHROOM4 F2 PHLPP2 CDON CTNNA2 PITX1 LRP2 EFNA2 FA2H RPGRIP1L EPHA4 KIF14 GHRH HOXB8 HPCA ADORA2A FOXP2 TRPC4 NKX2-1 DAB2IP ZNF365 COL2A1 BRCA2 PTPRG STAR CRH SHC3 ZEB1 FEZ1 DUSP15 DIXDC1 SLC7A11 DLG5 EPHB1 LRP8 HYDIN FANCC WNT4 DISC1 MSX1 NEUROD6 AK8 KCNC2 NAV2 KCNAB1 MACROD2 AGTR2 PTCH1 TAL2 RTN4RL2 DCC SLC38A3 RELN FAT4 PGAP1 DMD BIN1 SEMA5…
C	0.00105655	82	Tube development	LRP6 COL4A4 TEK AMOT THRB ECSCR IL6 HSPB6 IL17F F3 FASLG PLCG1 AGT DAB2IP GATA6 EPHB1 XDH ADGRF5 TRAF4 LRP2 APOB MMP2 JAG1 PHEX FGF9 SMPD3 RPGRIP1L COBL IL1A SDC1 EPHA4 KDM5B HSD11B1 KIF18A SDC4 SOX9 FOXP2 PDGFRA NKX2-1 SMAD6 SHROOM3 COL2A1 RSPO3 CRH ZEB1 SLC7A11 DLG5 GJA1 FGF18 EDA WNT4 PKDCC FZD5 ADAMTS9 STOX1 ANGPTL4 ZFPM2 SEMA3E IRX2 RXFP1 CLEC14A MAGED1 AGTR2 NKX2-5 PTCH1 CXCR3 CXCL17 FAT4 R…
C	0.00114595	144	Cell proliferation	STYK1 CNTD2 IL12B POLR3G GHRH TEK CD274 TNFSF18 PDGFRA REG3G IFNK DUSP15 CCNO DDR2 MZB1 PLA2G1B PDGFD BTC AMBN IFNE PDCD1LG2 IFNA1 CCNI2 LRP6 IGF2 LTK FAM83D FGF9 CYP27B1 IL1A F3 KIF14 IL6 DAB2IP TFAP2A CXCL9 BRCA2 GAREM1 GATA6 CDCA7 CASK XDH IL3 CSF2 IL7R CD28 MAGED1 NOS2 CDON IFT80 LRP2 MMP2 CD40 JAG1 SMPD3 FA2H IL7 EBI3 BCHE NR5A2 KDM5B MPL FASLG SOX9 GRPR ADORA2A FOXP2 IL2RA AGT PDE5A DPT CRH…
C	0.00124326	165	Response to external stimulus	NOS2 NR1H4 EFNA2 SEMA5A CCL20 EPHA4 CD274 EPX CCRL2 CCR7 PLA2G5 PER2 CNTN6 GH2 CXCL9 REG3G EPHB1 CXCL13 ZSWIM5 DRAXIN PGLYRP4 CXCL3 CXCL1 SPAG11B CXCL11 SEMA3E PLA2G1B DSCAM SPAG11A EFNA5 CXCR3 PDCD1LG2 CSHL1 IL12B F3 IL6 SELP AOC1 TNIP3 ASNS CHGA ACOD1 CYP27B1 PLG C4BPA SEMG1 LBP RSAD2 PDGFRA DAB2IP SMAD6 FCN3 S100A7 CCL28 FGF18 FZD5 CST9 F2 LYG2 NUGGC C2CD4B C4B FMO1 CTNNA2 NUCB2 IL12RB2 TRPM3 …
D	1.62077e-05	53	Locomotion	PLA2G10 MTUS1 EPHB2 SAA2 SAA4 EFNA1 SCG2 SAA1 PDGFA CFAP44 SAA2-SAA4 CCL15-CCL14 EDN1 FERMT1 SRPX2 DUOXA2 PTPRK HOXB9 C10orf99 S100A14 DEFA1 EMP2 LAMA3 CTTN ITGA6 RBFOX2 LAMA4 EPCAM RRAS2 EGFR NFIB ITGA2 CMTM8 CLDN7 DUOX2 NOX1 PRSS3 CDH1 SLC12A2 CEACAM6 TSPAN1 RAB25 DDR1 TRIM31 TPM1 MARVELD3 CHMP4C IFITM1 CD24 CEACAM5 ID1 ATP1B1 ENAH
D	1.76762e-05	56	Movement of cell or subcellular component	PLA2G10 KIF4A MTUS1 EPHB2 SAA2 SAA4 EFNA1 SCG2 SAA1 PDGFA CFAP44 SAA2-SAA4 CCL15-CCL14 EDN1 FERMT1 SRPX2 DUOXA2 PTPRK HOXB9 C10orf99 S100A14 DEFA1 EMP2 LAMA3 CTTN ITGA6 RBFOX2 MYH14 LAMA4 NME5 EPCAM RRAS2 EGFR NFIB ITGA2 CLDN7 DUOX2 NOX1 PRSS3 CDH1 DSG2 SLC12A2 CEACAM6 TSPAN1 RAB25 DDR1 TPM1 MARVELD3 IFITM1 MYO6 CD24 TNNC2 CEACAM5 ID1 ATP1B1 ENAH
D	3.96552e-05	44	Biological adhesion	CDH1 PCDHB15 DDR1 PARD3 PCDHB9 PKP3 EMP2 FOXA1 DSG2 FERMT1 SRPX2 CEACAM5 EPCAM ACE2 AZGP1 ALOX15 EFNA1 SAA1 MUC1 CD24 BAIAP2L1 LAMA3 CEACAM6 ITGA6 CDHR5 COMP PDLIM1 LGALS3BP LAMA4 ID1 ATP1B1 MUC4 PTPRK ITGA2 MICALL2 CLDN7 AGR2 ASS1 EGFR CTTN TPM1 LGALS4 REG3A PRSS2
D	3.96552e-05	46	Cell motility	MTUS1 SAA2 SAA4 SCG2 SAA1 PDGFA CFAP44 SAA2-SAA4 CCL15-CCL14 EDN1 FERMT1 SRPX2 DUOXA2 PTPRK EFNA1 HOXB9 C10orf99 S100A14 DEFA1 EMP2 LAMA3 CTTN ITGA6 RBFOX2 LAMA4 EPCAM RRAS2 EGFR ITGA2 CLDN7 DUOX2 NOX1 PRSS3 CDH1 SLC12A2 CEACAM6 TSPAN1 RAB25 DDR1 TPM1 MARVELD3 IFITM1 CD24 CEACAM5 ID1 ATP1B1
D	5.04496e-05	12	Digestion	TFF3 TFF1 MUC13 PRSS3 GCNT3 CAPN8 PRSS1 PRSS2 MUC4 GUCY2C SLC5A1 AMY2A
D	5.5586e-05	43	Cell adhesion	CDH1 PCDHB15 DDR1 PARD3 PCDHB9 PKP3 EMP2 FOXA1 DSG2 FERMT1 SRPX2 CEACAM5 EPCAM AZGP1 ALOX15 EFNA1 SAA1 MUC1 CD24 BAIAP2L1 LAMA3 CEACAM6 ITGA6 CDHR5 COMP PDLIM1 LGALS3BP LAMA4 ID1 ATP1B1 MUC4 PTPRK ITGA2 MICALL2 CLDN7 AGR2 ASS1 EGFR CTTN TPM1 LGALS4 REG3A PRSS2
D	6.99419e-05	42	Cell migration	MTUS1 SAA2 SAA4 SCG2 SAA1 PDGFA SAA2-SAA4 CCL15-CCL14 EDN1 FERMT1 PTPRK EFNA1 HOXB9 C10orf99 S100A14 DEFA1 EMP2 LAMA3 CTTN ITGA6 RBFOX2 SRPX2 LAMA4 RRAS2 EGFR ITGA2 NOX1 PRSS3 CDH1 SLC12A2 CEACAM6 TSPAN1 RAB25 DDR1 TPM1 MARVELD3 IFITM1 CD24 CEACAM5 EPCAM ID1 ATP1B1
D	7.35433e-05	8	Hydrogen peroxide metabolic process	HBA1 HBD NOX1 DUOXA2 DUOXA1 DUOX2 EGFR NOXO1
D	0.000100511	15	Cell junction assembly	CDH1 PKP3 LSR PARD3 ITGA2 MICALL2 POF1B ACE2 MARVELD3 PTPRK MARVELD2 CTTN LAMA3 ITGA6 PATJ
D	0.000168551	8	O-glycan processing	GALNT3 GALNT12 GALNT5 GCNT3 MUC4 MUC13 MUC20 MUC1
D	0.000168551	29	Drug metabolic process	HKDC1 AKR1C3 HBA1 HBD ADH1C NOX1 CYP3A5 ALDOB DUOXA2 ATP1B1 NR1I2 PHGDH AADAT DDC DUOXA1 DUOX2 EGFR PYCR1 MAOA ASS1 CYP4F12 EPHX2 PRSS3 EDN1 CKMT2 NOXO1 PRSS1 CKMT1A CKMT1B
D	0.000168551	16	Cell junction organization	CDH1 PKP3 LSR PARD3 MARVELD2 ITGA2 MICALL2 DSG2 POF1B ACE2 MARVELD3 PTPRK CTTN LAMA3 ITGA6 PATJ
D	0.000598094	10	Cell-cell junction assembly	CDH1 PKP3 LSR PARD3 MICALL2 POF1B ACE2 MARVELD3 MARVELD2 PATJ
D	0.000690321	11	Cell-cell junction organization	CDH1 PKP3 LSR PARD3 MARVELD2 MICALL2 DSG2 POF1B ACE2 MARVELD3 PATJ

## Sheet: SheetA
A
3.67868e-06
40
Innate immune response
CCL22
CAMP
HMGB2
CCL19
RNF135
PYCARD
STAT1
GBP1
SERPING1
TLR5
CR1
RAB27A
NLRP1
HPX
IL23A
APOE
PSTPIP1
VAV1
S100A8
CD1D
PADI4
TNFAIP8L2
S100A9
S100A12
APOBEC3B
CARD9
CFD
MSRB1
LILRA4
NAIP
FFAR2
HSPA1A
TREM2
EGR1
CTSK
MUCL1
CD300LB
HLA-DQB2
FCGR1B
HLA-DQA2

## Sheet: SheetB
B
2.52981e-06
84
Immune response	adaptive
TXK	TXK
IFNG	IFNG
ITK	ITK
ACKR4	ULBP2
ULBP2	APCS
APCS	IFNA16
MOG	RAET1G
XCL1	IFNA4
XCL2	XCL1
IFNA16	CD160
UBASH3A	LY9
PPBP	SKAP1
DEFA5	PRKCQ
DEFA6	RORA
KLK7	TBX21
CXCR6	CRTAM
LCK	ZAP70
CD247	IL18RAP
RAET1G	CD3G
PVRIG	EOMES
KLRK1	TRAT1
GPR33	CTLA4
IFNA4	CD3D
CCL5	EXO1 Z
CCL4	NF683
CRTAM	PRF1
ZAP70	SH2D1A
GNLY	GZMM
CD160	CD247
LY9	KLRK1
KIR2DL1	TNFRSF13B
KLRD1	CD27
SKAP1	SLA2
FCRL3
TRAT1
DEFB1
KIR2DL4
APOBEC3G
IL32
PRKCQ
RORA
TBX21
LAG3
APOBEC3H
GZMB
IL18RAP
OPTN
MYC
KLRG1
CD96
CD3G
EOMES
PYHIN1
CTLA4
CD3D
RASGRP1
EXO1
ZNF683
DEFB125
PRF1
SH2D1A
NLRP9
GZMM
TNFRSF13B
TGFBR3
SLA2
CD27
CYFIP2
SERPINB3
CLEC2D
CST7
CFHR2
KLRC1
TCN1
ETS1
GZMA
KLRF1
VCAM1
CTSW
NCR1
HRNR
CEP290
KIR3DL2
HBB

## Sheet: SheetD
D
6.99419e-05
42
Cell migration
MTUS1
SAA2
SAA4
SCG2
SAA1
PDGFA
SAA2-SAA4
CCL15-CCL14
EDN1
FERMT1
PTPRK
EFNA1
HOXB9
C10orf99
S100A14
DEFA1
EMP2
LAMA3
CTTN
ITGA6
RBFOX2
SRPX2
LAMA4
RRAS2
EGFR
ITGA2
NOX1
PRSS3
CDH1
SLC12A2
CEACAM6
TSPAN1
RAB25
DDR1
TPM1
MARVELD3
IFITM1
CD24
CEACAM5
EPCAM
ID1
ATP1B1
